# Supplementary material for: Limitation of Microbial Processes at Saturation-Level Salinities in a Microbial Mat Covering a Coastal Salt Flat
Source: Appl Environ Microbiol. 2021 Aug 11;87(17):e00698-21. doi: 10.1128/AEM.00698-21 (PMC8357274; doi:10.1128/AEM.00698-21)
Supplement: Supplemental file 1 — File S1. Download AEM.00698-21-s0002.xlsx, XLSX file, 0.09 MB [file aem.00698-21-s0002.xlsx]

## Sheet: ASV_COUNTS
ASV	SWARM_OTU	identity_to SILVA	Taxonomy_LCA_SILVA	SUM	AVERAGE	II_0	II_1	II_2	II_3	III_0	III_3	V_0	V_1	V_2	V_3	V_4
DADA_1804	SWARM_1804	94.8905	Archaea;Asgardaeota;Lokiarchaeia;	73	5.72738e-05	0	0	0	0	0	0	0	0	0	73	0
DADA_583	SWARM_583	95.053	Archaea;Asgardaeota;Lokiarchaeia;	5	0.00121594	0	0	0	0	0	5	0	0	0	0	0
DADA_05	SWARM_05	92.9577	Archaea;Euryarchaeota;Halobacteria;Halobacteriales;	518	0.00203857	0	0	0	0	0	0	518	0	0	0	0
DADA_101	SWARM_101	92.2535	Archaea;Euryarchaeota;Halobacteria;Halobacteriales;	524	0.00615182	0	0	0	0	524	0	0	0	0	0	0
DADA_338	SWARM_101	92.2535	Archaea;Euryarchaeota;Halobacteria;Halobacteriales;	926	0.00218811	393	0	0	0	0	0	533	0	0	0	0
DADA_103	SWARM_103	93.8144	Archaea;Euryarchaeota;Halobacteria;Halobacteriales;	132	0.00594595	0	0	0	0	0	0	0	132	0	0	0
DADA_104	SWARM_104	92.4915	Archaea;Euryarchaeota;Halobacteria;Halobacteriales;	175	0.00591616	0	0	0	0	175	0	0	0	0	0	0
DADA_119	SWARM_119	93.4256	Archaea;Euryarchaeota;Halobacteria;Halobacteriales;	440	0.00504009	0	0	0	0	0	440	0	0	0	0	0
DADA_123	SWARM_123	93.3099	Archaea;Euryarchaeota;Halobacteria;Halobacteriales;	309	0.00483205	0	0	0	309	0	0	0	0	0	0	0
DADA_158	SWARM_158	93.2384	Archaea;Euryarchaeota;Halobacteria;Halobacteriales;	401	0.00413675	401	0	0	0	0	0	0	0	0	0	0
DADA_192	SWARM_192	91.8216	Archaea;Euryarchaeota;Halobacteria;Halobacteriales;	103	0.00348208	0	0	0	0	103	0	0	0	0	0	0
DADA_205	SWARM_205	91.1439	Archaea;Euryarchaeota;Halobacteria;Halobacteriales;	105	0.00327961	0	105	0	0	0	0	0	0	0	0	0
DADA_211	SWARM_211	93.6842	Archaea;Euryarchaeota;Halobacteria;Halobacteriales;	140	0.00322729	0	0	0	0	0	0	0	0	0	0	140
DADA_26	SWARM_26	90.1754	Archaea;Euryarchaeota;Halobacteria;Halobacteriales;	137	0.0177147	0	0	0	0	0	0	0	0	0	137	0
DADA_319	SWARM_319	92.8826	Archaea;Euryarchaeota;Halobacteria;Halobacteriales;	556	0.00228196	0	0	0	0	0	0	556	0	0	0	0
DADA_363	SWARM_363	92.9825	Archaea;Euryarchaeota;Halobacteria;Halobacteriales;	100	0.000393546	0	0	0	0	0	0	100	0	0	0	0
DADA_388	SWARM_388	93.007	Archaea;Euryarchaeota;Halobacteria;Halobacteriales;	115	0.00191552	0	0	0	0	0	0	0	0	0	115	0
DADA_400	SWARM_400	92.9577	Archaea;Euryarchaeota;Halobacteria;Halobacteriales;	478	0.00188115	0	0	0	0	0	0	478	0	0	0	0
DADA_411	SWARM_411	92.9577	Archaea;Euryarchaeota;Halobacteria;Halobacteriales;	176	0.00181563	176	0	0	0	0	0	0	0	0	0	0
DADA_582	SWARM_582	93.662	Archaea;Euryarchaeota;Halobacteria;Halobacteriales;	310	0.00121999	0	0	0	0	0	0	310	0	0	0	0
DADA_616	SWARM_616	93.8144	Archaea;Euryarchaeota;Halobacteria;Halobacteriales;	62	0.00112392	0	0	0	0	0	0	0	0	62	0	0
DADA_693	SWARM_693	91.6955	Archaea;Euryarchaeota;Halobacteria;Halobacteriales;	52	0.000942644	0	0	0	0	0	0	0	0	52	0	0
DADA_756	SWARM_756	90.8772	Archaea;Euryarchaeota;Halobacteria;Halobacteriales;	48	0.00079952	0	0	0	0	0	0	0	0	0	48	0
DADA_800	SWARM_800	92.9078	Archaea;Euryarchaeota;Halobacteria;Halobacteriales;	47	0.000734972	0	0	0	47	0	0	0	0	0	0	0
DADA_889	SWARM_889	95.4225	Archaea;Euryarchaeota;Halobacteria;Halobacteriales;	154	0.000606061	0	0	0	0	0	0	154	0	0	0	0
DADA_1202	SWARM_1202	89.0845	Archaea;Euryarchaeota;Halobacteria;Halobacteriales;Halococcaceae;Halococcus;	99	0.000330579	0	0	0	0	0	0	0	0	0	0	99
DADA_1297	SWARM_1297	89.4366	Archaea;Euryarchaeota;Halobacteria;Halobacteriales;Halococcaceae;Halococcus;	47	0.000274914	0	47	0	0	0	0	0	0	0	0	0
DADA_318	SWARM_318	89.1228	Archaea;Euryarchaeota;Halobacteria;Halobacteriales;Halococcaceae;Halococcus;	36	0.00228216	0	0	0	0	0	0	0	0	36	0	0
DADA_495	SWARM_495	89.1986	Archaea;Euryarchaeota;Halobacteria;Halobacteriales;Halococcaceae;Halococcus;	84	0.00146802	0	0	0	0	0	0	84	0	0	0	0
DADA_862	SWARM_862	89.9654	Archaea;Euryarchaeota;Halobacteria;Halobacteriales;Halococcaceae;Halococcus;	24	0.0006526	0	0	0	0	0	24	0	0	0	0	0
DADA_56	SWARM_233	93.7063	Archaea;Euryarchaeota;Halobacteria;Halobacteriales;Haloferacaceae;	493	0.00821174	0	0	0	0	0	0	0	0	0	493	0
DADA_71	SWARM_233	93.7063	Archaea;Euryarchaeota;Halobacteria;Halobacteriales;Haloferacaceae;	965	0.00842208	0	0	0	0	0	615	350	0	0	0	0
DADA_94	SWARM_233	93.7063	Archaea;Euryarchaeota;Halobacteria;Halobacteriales;Haloferacaceae;	369	0.00577031	0	0	0	369	0	0	0	0	0	0	0
DADA_995	SWARM_995	92.7536	Archaea;Euryarchaeota;Halobacteria;Halobacteriales;Haloferacaceae;	31	0.000484769	0	0	0	31	0	0	0	0	0	0	0
DADA_667	SWARM_667	90.1754	Archaea;Euryarchaeota;Halobacteria;Halobacteriales;Haloferacaceae;A07HB70;	254	0.000999606	0	0	0	0	0	0	254	0	0	0	0
DADA_116	SWARM_116	94.4444	Archaea;Euryarchaeota;Halobacteria;Halobacteriales;Haloferacaceae;Halobellus;	513	0.00529215	513	0	0	0	0	0	0	0	0	0	0
DADA_168	SWARM_168	95.0877	Archaea;Euryarchaeota;Halobacteria;Halobacteriales;Haloferacaceae;Halobellus;	345	0.00395189	0	0	0	0	0	345	0	0	0	0	0
DADA_303	SWARM_303	95.1049	Archaea;Euryarchaeota;Halobacteria;Halobacteriales;Haloferacaceae;Halobellus;	130	0.00235661	0	0	0	0	0	0	0	0	130	0	0
DADA_324	SWARM_324	94.0351	Archaea;Euryarchaeota;Halobacteria;Halobacteriales;Haloferacaceae;Halobellus;	572	0.00225108	0	0	0	0	0	0	572	0	0	0	0
DADA_39	SWARM_125	90.8772	Archaea;Euryarchaeota;Halobacteria;Halobacteriales;Haloferacaceae;Haloplanus;	1388	0.0143187	1388	0	0	0	0	0	0	0	0	0	0
DADA_412	SWARM_125	90.8772	Archaea;Euryarchaeota;Halobacteria;Halobacteriales;Haloferacaceae;Haloplanus;	543	0.00181425	0	0	0	416	0	0	127	0	0	0	0
DADA_458	SWARM_125	90.8772	Archaea;Euryarchaeota;Halobacteria;Halobacteriales;Haloferacaceae;Haloplanus;	1072	0.00161354	0	0	0	0	0	394	678	0	0	0	0
DADA_46	SWARM_125	90.8772	Archaea;Euryarchaeota;Halobacteria;Halobacteriales;Haloferacaceae;Haloplanus;	244	0.00700509	0	0	244	0	0	0	0	0	0	0	0
DADA_83	SWARM_125	90.8772	Archaea;Euryarchaeota;Halobacteria;Halobacteriales;Haloferacaceae;Haloplanus;	646	0.00718141	0	0	0	61	0	0	585	0	0	0	0
DADA_210	SWARM_210	95.7895	Archaea;Euryarchaeota;Halobacteria;Halobacteriales;Haloferacaceae;Haloplanus;	169	0.00325614	0	0	0	0	0	0	0	0	169	0	0
DADA_220	SWARM_220	91.6084	Archaea;Euryarchaeota;Halobacteria;Halobacteriales;Haloferacaceae;Haloplanus;	388	0.00306359	0	0	0	0	0	187	201	0	0	0	0
DADA_229	SWARM_229	91.2281	Archaea;Euryarchaeota;Halobacteria;Halobacteriales;Haloferacaceae;Haloplanus;	74	0.00293307	0	74	0	0	0	0	0	0	0	0	0
DADA_313	SWARM_313	90.625	Archaea;Euryarchaeota;Halobacteria;Halobacteriales;Haloferacaceae;Haloplanus;	461	0.00231134	0	0	0	0	0	0	461	0	0	0	0
DADA_428	SWARM_428	95.8042	Archaea;Euryarchaeota;Halobacteria;Halobacteriales;Haloferacaceae;Haloplanus;	75	0.00172891	0	0	0	0	0	0	0	0	0	0	75
DADA_603	SWARM_603	94.7552	Archaea;Euryarchaeota;Halobacteria;Halobacteriales;Haloferacaceae;Haloplanus;	410	0.00114931	0	0	0	0	0	0	410	0	0	0	0
DADA_88	SWARM_88	91.5194	Archaea;Euryarchaeota;Halobacteria;Halobacteriales;Haloferacaceae;Haloplanus;	69	0.00695157	0	0	0	0	0	0	0	0	0	69	0
DADA_988	SWARM_988	91.5789	Archaea;Euryarchaeota;Halobacteria;Halobacteriales;Haloferacaceae;Halorubellus;	11	0.000495495	0	0	0	0	0	0	0	11	0	0	0
DADA_1235	SWARM_1235	97.8947	Archaea;Euryarchaeota;Halobacteria;Halobacteriales;Haloferacaceae;Halorubrum;	134	0.000308172	134	0	0	0	0	0	0	0	0	0	0
DADA_1346	SWARM_1346	89.8246	Archaea;Euryarchaeota;Halobacteria;Halobacteriales;Haloferacaceae;Halorubrum;	239	0.00024985	0	0	0	0	0	0	239	0	0	0	0
DADA_525	SWARM_525	97.8495	Archaea;Euryarchaeota;Halobacteria;Halobacteriales;Haloferacaceae;Halorubrum;	19	0.00138236	0	19	0	0	0	0	0	0	0	0	0
DADA_695	SWARM_695	96.1404	Archaea;Euryarchaeota;Halobacteria;Halobacteriales;Haloferacaceae;Halorubrum;	17	0.000940575	0	0	0	0	0	0	0	0	17	0	0
DADA_905	SWARM_905	89.5105	Archaea;Euryarchaeota;Halobacteria;Halobacteriales;Haloferacaceae;Halorubrum;	15	0.000593453	0	0	0	0	0	0	0	0	0	15	0
DADA_208	SWARM_208	95.4386	Archaea;Euryarchaeota;Halobacteria;Halobacteriales;Haloferacaceae;Halorussus;	286	0.00327606	0	0	0	0	0	286	0	0	0	0	0
DADA_715	SWARM_715	92.069	Archaea;Euryarchaeota;Halobacteria;Halobacteriales;Haloferacaceae;Natronorubrum;	29	0.000905797	0	29	0	0	0	0	0	0	0	0	0
DADA_79	SWARM_79	92.6056	Archaea;Euryarchaeota;Halobacteria;Halobacteriales;Haloferacaceae;Salinarchaeum;	243	0.00758996	0	243	0	0	0	0	0	0	0	0	0
DADA_114	SWARM_114	94.5848	Archaea;Euryarchaeota;Halobacteria;Halobacteriales;Haloferacaceae;Salinigranum;	1161	0.00537525	0	0	0	0	0	1161	0	0	0	0	0
DADA_126	SWARM_126	94.1176	Archaea;Euryarchaeota;Halobacteria;Halobacteriales;Haloferacaceae;Salinigranum;	746	0.0047676	0	0	746	0	0	0	0	0	0	0	0
DADA_148	SWARM_148	94.7368	Archaea;Euryarchaeota;Halobacteria;Halobacteriales;Haloferacaceae;Salinigranum;	513	0.00434868	0	513	0	0	0	0	0	0	0	0	0
DADA_17	SWARM_17	95.0877	Archaea;Euryarchaeota;Halobacteria;Halobacteriales;Haloferacaceae;Salinigranum;	651	0.013299	0	0	0	0	0	0	0	0	0	0	651
DADA_19	SWARM_17	95.0877	Archaea;Euryarchaeota;Halobacteria;Halobacteriales;Haloferacaceae;Salinigranum;	916	0.0212536	0	0	0	916	0	0	0	0	0	0	0
DADA_47	SWARM_17	95.0877	Archaea;Euryarchaeota;Halobacteria;Halobacteriales;Haloferacaceae;Salinigranum;	1102	0.00433688	0	0	0	0	0	0	1102	0	0	0	0
DADA_31	SWARM_31	94.8905	Archaea;Euryarchaeota;Halobacteria;Halobacteriales;Haloferacaceae;Salinigranum;	225	0.0160232	0	0	0	0	0	0	0	225	0	0	0
DADA_36	SWARM_36	95.4386	Archaea;Euryarchaeota;Halobacteria;Halobacteriales;Haloferacaceae;Salinigranum;	233	0.0150069	0	0	0	0	233	0	0	0	0	0	0
DADA_38	SWARM_38	95.053	Archaea;Euryarchaeota;Halobacteria;Halobacteriales;Haloferacaceae;Salinigranum;	716	0.0143241	0	0	0	0	0	0	412	0	0	304	0
DADA_60	SWARM_60	93.9716	Archaea;Euryarchaeota;Halobacteria;Halobacteriales;Haloferacaceae;Salinigranum;	159	0.0101351	0	0	0	0	159	0	0	0	0	0	0
DADA_77	SWARM_77	94.5652	Archaea;Euryarchaeota;Halobacteria;Halobacteriales;Haloferacaceae;Salinigranum;	263	0.00787694	0	0	0	0	0	0	0	0	263	0	0
DADA_92	SWARM_92	89.7887	Archaea;Euryarchaeota;Halobacteria;Halobacteriales;Haloferacaceae;Salinigranum;	1105	0.00668504	0	0	0	0	0	0	1105	0	0	0	0
DADA_1002	SWARM_1002	95.7747	Archaea;Euryarchaeota;Halobacteria;Halobacteriales;Halomicrobiaceae;	87	0.000480126	0	0	87	0	0	0	0	0	0	0	0
DADA_1130	SWARM_1130	94.0141	Archaea;Euryarchaeota;Halobacteria;Halobacteriales;Halomicrobiaceae;	42	0.000375305	0	0	0	0	0	0	0	42	0	0	0
DADA_277	SWARM_277	92.8058	Archaea;Euryarchaeota;Halobacteria;Halobacteriales;Halomicrobiaceae;	122	0.00247863	0	0	0	0	0	0	122	0	0	0	0
DADA_396	SWARM_396	91.9861	Archaea;Euryarchaeota;Halobacteria;Halobacteriales;Halomicrobiaceae;	24	0.00189189	0	0	0	24	0	0	0	0	0	0	0
DADA_1553	SWARM_1553	99.2982	Archaea;Euryarchaeota;Halobacteria;Halobacteriales;Halomicrobiaceae;Haloarcula;	39	0.000153483	0	0	0	0	0	0	39	0	0	0	0
DADA_1098	SWARM_1098	96.0289	Archaea;Euryarchaeota;Halobacteria;Halobacteriales;Halomicrobiaceae;Halomicroarcula;	14	0.00039886	0	0	14	0	0	0	0	0	0	0	0
DADA_1176	SWARM_1176	91.8216	Archaea;Euryarchaeota;Halobacteria;Halobacteriales;Halomicrobiaceae;Halomicrobium;	15	0.000345781	0	0	0	0	0	0	0	0	0	0	15
DADA_355	SWARM_355	94.2652	Archaea;Euryarchaeota;Halobacteria;Halobacteriales;Halomicrobiaceae;Halorientalis;	183	0.00209622	0	0	0	0	0	183	0	0	0	0	0
DADA_427	SWARM_427	96.3636	Archaea;Euryarchaeota;Halobacteria;Halobacteriales;Halomicrobiaceae;Halorientalis;	111	0.00173579	0	0	0	111	0	0	0	0	0	0	0
DADA_121	SWARM_121	92.6056	Archaea;Euryarchaeota;Halobacteria;Halobacteriales;Halomicrobiaceae;Natronomonas;	1752	0.00495991	0	0	0	788	0	964	0	0	0	0	0
DADA_15	SWARM_15	90.5263	Archaea;Euryarchaeota;Halobacteria;Halobacteriales;Halomicrobiaceae;Natronomonas;	947	0.0233649	0	0	0	0	0	0	0	0	0	805	142
DADA_29	SWARM_15	90.5263	Archaea;Euryarchaeota;Halobacteria;Halobacteriales;Halomicrobiaceae;Natronomonas;	227	0.016682	0	0	227	0	0	0	0	0	0	0	0
DADA_499	SWARM_15	90.5263	Archaea;Euryarchaeota;Halobacteria;Halobacteriales;Halomicrobiaceae;Natronomonas;	433	0.00145218	0	0	0	0	0	433	0	0	0	0	0
DADA_96	SWARM_190	92.0415	Archaea;Euryarchaeota;Halobacteria;Halobacteriales;Halomicrobiaceae;Natronomonas;	216	0.00646724	0	0	0	216	0	0	0	0	0	0	0
DADA_199	SWARM_199	91.8216	Archaea;Euryarchaeota;Halobacteria;Halobacteriales;Halomicrobiaceae;Natronomonas;	66	0.00337774	0	66	0	0	0	0	0	0	0	0	0
DADA_362	SWARM_362	91.958	Archaea;Euryarchaeota;Halobacteria;Halobacteriales;Halomicrobiaceae;Natronomonas;	104	0.00206147	0	0	0	0	0	0	0	0	104	0	0
DADA_398	SWARM_398	92.2807	Archaea;Euryarchaeota;Halobacteria;Halobacteriales;Halomicrobiaceae;Natronomonas;	369	0.00188529	0	0	0	0	0	0	369	0	0	0	0
DADA_501	SWARM_501	92.6056	Archaea;Euryarchaeota;Halobacteria;Halobacteriales;Halomicrobiaceae;Natronomonas;	87	0.00144913	0	0	0	0	0	0	0	0	0	87	0
DADA_748	SWARM_748	92.9577	Archaea;Euryarchaeota;Halobacteria;Halobacteriales;Halomicrobiaceae;uncultured;	209	0.000822511	0	0	0	0	0	0	209	0	0	0	0
DADA_1584	SWARM_1584	85.8621	Archaea;Hadesarchaeaeota;	6	0.000138313	0	0	0	0	0	0	0	0	0	0	6
DADA_1739	SWARM_1739	85.1211	Archaea;Nanoarchaeaeota;Nanohaloarchaeia;Nanohaloarchaeales;Nanohaloarchaeaceae;Candidatus Nanosalinarum;	20	7.87092e-05	0	0	0	0	0	0	20	0	0	0	0
DADA_1882	SWARM_1882	93.7778	Bacteria;Acidobacteria;Aminicenantia;Aminicenantales;	3	3.43643e-05	0	0	0	0	0	3	0	0	0	0	0
DADA_1254	SWARM_1254	94.6565	Bacteria;Actinobacteria;Acidimicrobiia;Microtrichales;	19	0.000297116	0	0	0	19	0	0	0	0	0	0	0
DADA_1274	SWARM_1274	93.662	Bacteria;Actinobacteria;Actinobacteria;Propionibacteriales;Nocardioidaceae;Nocardioides;	10	0.0002849	0	0	10	0	0	0	0	0	0	0	0
DADA_1431	SWARM_1431	90.378	Bacteria;Actinobacteria;Nitriliruptoria;Euzebyales;Euzebyaceae;uncultured;	18	0.000206186	0	0	0	0	0	18	0	0	0	0	0
DADA_1170	SWARM_1170	92.9577	Bacteria;Actinobacteria;Rubrobacteria;Rubrobacterales;Rubrobacteriaceae;Rubrobacter;	34	0.000350747	34	0	0	0	0	0	0	0	0	0	0
DADA_1519	SWARM_1519	90.8451	Bacteria;Aegiribacteria;	10	0.000166567	0	0	0	0	0	0	0	0	0	10	0
DADA_1769	SWARM_1769	91.3669	Bacteria;Aegiribacteria;	6	6.87285e-05	0	0	0	0	0	6	0	0	0	0	0
DADA_1236	SWARM_1236	94.4828	Bacteria;Bacteroidetes;Bacteroidia;Bacteroidales;	17	0.000308172	0	0	0	0	0	0	0	0	17	0	0
DADA_1014	SWARM_1014	87.5912	Bacteria;Bacteroidetes;Bacteroidia;Bacteroidales;Marinilabiliaceae;uncultured;	483	0.000471322	0	0	0	0	0	0	0	0	0	0	483
DADA_128	SWARM_128	87.2792	Bacteria;Bacteroidetes;Bacteroidia;Bacteroidales;Marinilabiliaceae;uncultured;	282	0.00469718	0	0	0	0	0	0	0	0	0	282	0
DADA_193	SWARM_128	87.2792	Bacteria;Bacteroidetes;Bacteroidia;Bacteroidales;Marinilabiliaceae;uncultured;	192	0.00348053	0	0	0	0	0	0	0	0	192	0	0
DADA_1701	SWARM_1701	91.1972	Bacteria;Bacteroidetes;Bacteroidia;Bacteroidales;Marinilabiliaceae;uncultured;	188	9.06388e-05	0	0	0	0	0	0	0	0	188	0	0
DADA_1726	SWARM_1726	87.1324	Bacteria;Bacteroidetes;Bacteroidia;Bacteroidales;Marinilabiliaceae;uncultured;	123	8.25287e-05	0	0	0	0	0	0	0	0	0	123	0
DADA_198	SWARM_198	87.5912	Bacteria;Bacteroidetes;Bacteroidia;Bacteroidales;Marinilabiliaceae;uncultured;	49	0.00340802	0	0	49	0	0	0	0	0	0	0	0
DADA_366	SWARM_366	86.9258	Bacteria;Bacteroidetes;Bacteroidia;Bacteroidales;Marinilabiliaceae;uncultured;	70	0.00204877	0	0	0	70	0	0	0	0	0	0	0
DADA_522	SWARM_522	88.6121	Bacteria;Bacteroidetes;Bacteroidia;Bacteroidales;Marinilabiliaceae;uncultured;	86	0.00139601	0	0	0	0	0	86	0	0	0	0	0
DADA_54	SWARM_54	87.3239	Bacteria;Bacteroidetes;Bacteroidia;Bacteroidales;Marinilabiliaceae;uncultured;	26	0.0111342	0	0	0	0	0	0	0	0	26	0	0
DADA_626	SWARM_626	88.3803	Bacteria;Bacteroidetes;Bacteroidia;Bacteroidales;Marinilabiliaceae;uncultured;	5	0.00109464	0	0	0	0	0	0	0	0	5	0	0
DADA_674	SWARM_674	87.234	Bacteria;Bacteroidetes;Bacteroidia;Bacteroidales;Marinilabiliaceae;uncultured;	8	0.000985109	8	0	0	0	0	0	0	0	0	0	0
DADA_1171	SWARM_1171	94.3463	Bacteria;Bacteroidetes;Bacteroidia;Bacteroidales;SB-5;	21	0.00034979	0	0	0	0	0	0	0	0	0	21	0
DADA_1221	SWARM_1221	90.4594	Bacteria;Bacteroidetes;Bacteroidia;Bacteroidales;SB-5;	7	0.000315315	0	0	0	0	0	0	0	7	0	0	0
DADA_1836	SWARM_1836	90.8127	Bacteria;Bacteroidetes;Bacteroidia;Bacteroidales;SB-5;	3	4.997e-05	0	0	0	0	0	0	0	0	0	3	0
DADA_1468	SWARM_1468	86.6667	Bacteria;Bacteroidetes;Bacteroidia;Chitinophagales;uncultured;	6	0.000187406	0	6	0	0	0	0	0	0	0	0	0
DADA_1924	SWARM_1924	93.8849	Bacteria;Bacteroidetes;Bacteroidia;Cytophagales;Amoebophilaceae;Candidatus Amoebophilus;	2	2.06322e-05	2	0	0	0	0	0	0	0	0	0	0
DADA_1621	SWARM_1621	90.8127	Bacteria;Bacteroidetes;Bacteroidia;Cytophagales;Cyclobacteriaceae;	12	0.000123793	12	0	0	0	0	0	0	0	0	0	0
DADA_1651	SWARM_1651	85.3282	Bacteria;Bacteroidetes;Bacteroidia;Cytophagales;Flammeovirgaceae;Luteivirga;	11	0.000113477	11	0	0	0	0	0	0	0	0	0	0
DADA_904	SWARM_904	90.625	Bacteria;Bacteroidetes;Bacteroidia;Flavobacteriales;Cryomorphaceae;uncultured;	19	0.000593453	0	19	0	0	0	0	0	0	0	0	0
DADA_1622	SWARM_1622	83.0986	Bacteria;Bacteroidetes;Bacteroidia;SM1A07;	12	0.000123793	12	0	0	0	0	0	0	0	0	0	0
DADA_1760	SWARM_1760	82.6389	Bacteria;Bacteroidetes;Bacteroidia;SM1A07;	18	7.08383e-05	0	0	0	0	0	0	18	0	0	0	0
DADA_1289	SWARM_1289	86.9258	Bacteria;Bacteroidetes;Bacteroidia;Sphingobacteriales;	12	0.000276625	0	0	0	0	0	0	0	0	0	0	12
DADA_1334	SWARM_1334	87.8151	Bacteria;Bacteroidetes;Bacteroidia;Sphingobacteriales;E6aC02;	14	0.000253789	0	0	0	0	0	0	0	0	14	0	0
DADA_1585	SWARM_1585	88.8087	Bacteria;Bacteroidetes;Bacteroidia;Sphingobacteriales;E6aC02;	6	0.000138313	0	0	0	0	0	0	0	0	0	0	6
DADA_1407	SWARM_1407	90.106	Bacteria;Bacteroidetes;Ignavibacteria;OPB56;	13	0.000216537	0	0	0	0	0	0	0	0	0	13	0
DADA_1666	SWARM_1666	93.2127	Bacteria;Bacteroidetes;Rhodothermia;Balneolales;Balneolaceae;uncultured;	30	0.000108767	0	0	0	0	0	0	0	0	0	0	30
DADA_1895	SWARM_1895	95.6679	Bacteria;Bacteroidetes;Rhodothermia;Balneolales;Balneolaceae;uncultured;	6	3.14837e-05	0	0	0	0	0	0	0	0	6	0	0
DADA_822	SWARM_822	94.5652	Bacteria;Bacteroidetes;Rhodothermia;Balneolales;Balneolaceae;uncultured;	8	0.000691563	0	0	0	0	0	0	8	0	0	0	0
DADA_03	SWARM_03	91.5194	Bacteria;Bacteroidetes;Rhodothermia;Rhodothermales;Rhodothermaceae;	3310	0.031094	21	0	0	721	0	0	2337	231	0	0	0
DADA_07	SWARM_03	91.5194	Bacteria;Bacteroidetes;Rhodothermia;Rhodothermales;Rhodothermaceae;	2365	0.0217328	1431	0	0	0	0	0	675	0	0	259	0
DADA_147	SWARM_03	91.5194	Bacteria;Bacteroidetes;Rhodothermia;Rhodothermales;Rhodothermaceae;	2324	0.00435281	710	336	0	0	0	0	1278	0	0	0	0
DADA_16	SWARM_03	91.5194	Bacteria;Bacteroidetes;Rhodothermia;Rhodothermales;Rhodothermaceae;	448	0.0228487	0	0	93	0	0	0	355	0	0	0	0
DADA_32	SWARM_03	91.5194	Bacteria;Bacteroidetes;Rhodothermia;Rhodothermales;Rhodothermaceae;	382	0.00404666	0	0	0	0	382	0	0	0	0	0	0
DADA_542	SWARM_03	91.5194	Bacteria;Bacteroidetes;Rhodothermia;Rhodothermales;Rhodothermaceae;	489	0.00133412	0	0	0	0	0	0	0	0	489	0	0
DADA_1055	SWARM_1055	90.0709	Bacteria;Bacteroidetes;Rhodothermia;Rhodothermales;Rhodothermaceae;	265	0.000437281	0	0	0	0	0	0	0	0	0	0	265
DADA_796	SWARM_1055	90.0709	Bacteria;Bacteroidetes;Rhodothermia;Rhodothermales;Rhodothermaceae;	380	0.000740741	0	0	0	0	0	380	0	0	0	0	0
DADA_214	SWARM_1173	90.5263	Bacteria;Bacteroidetes;Rhodothermia;Rhodothermales;Rhodothermaceae;	74	0.00115719	0	0	0	74	0	0	0	0	0	0	0
DADA_939	SWARM_1173	90.5263	Bacteria;Bacteroidetes;Rhodothermia;Rhodothermales;Rhodothermaceae;	111	0.000543093	0	0	0	0	0	0	0	0	0	0	111
DADA_267	SWARM_267	90.5263	Bacteria;Bacteroidetes;Rhodothermia;Rhodothermales;Rhodothermaceae;	93	0.00255878	0	0	0	0	0	0	0	0	0	93	0
DADA_43	SWARM_43	91.1972	Bacteria;Bacteroidetes;Rhodothermia;Rhodothermales;Rhodothermaceae;	339	0.0129141	0	0	0	0	0	0	339	0	0	0	0
DADA_477	SWARM_477	90.493	Bacteria;Bacteroidetes;Rhodothermia;Rhodothermales;Rhodothermaceae;	26	0.00154907	0	0	26	0	0	0	0	0	0	0	0
DADA_67	SWARM_67	91.0345	Bacteria;Bacteroidetes;Rhodothermia;Rhodothermales;Rhodothermaceae;	64	0.00886448	0	0	0	0	0	64	0	0	0	0	0
DADA_802	SWARM_802	90.5263	Bacteria;Bacteroidetes;Rhodothermia;Rhodothermales;Rhodothermaceae;	140	0.000733104	0	0	0	0	0	0	140	0	0	0	0
DADA_93	SWARM_93	90.7534	Bacteria;Bacteroidetes;Rhodothermia;Rhodothermales;Rhodothermaceae;	138	0.00657895	0	0	0	0	0	0	138	0	0	0	0
DADA_935	SWARM_935	91.9014	Bacteria;Bacteroidetes;Rhodothermia;Rhodothermales;Rhodothermaceae;	50	0.000550964	50	0	0	0	0	0	0	0	0	0	0
DADA_969	SWARM_969	97.5439	Bacteria;Bacteroidetes;Rhodothermia;Rhodothermales;Rhodothermaceae;	14	0.000515804	0	14	0	0	0	0	0	0	0	0	0
DADA_1004	SWARM_1004	90.8451	Bacteria;Bacteroidetes;Rhodothermia;Rhodothermales;Rhodothermaceae;Salinibacter;	2042	0.00047619	908	0	0	0	0	0	1134	0	0	0	0
DADA_1037	SWARM_1037	88.6207	Bacteria;Bacteroidetes;Rhodothermia;Rhodothermales;Rhodothermaceae;Salinibacter;	360	0.000453908	0	0	0	0	360	0	0	0	0	0	0
DADA_1100	SWARM_1100	90.8451	Bacteria;Bacteroidetes;Rhodothermia;Rhodothermales;Rhodothermaceae;Salinibacter;	288	0.000398811	0	288	0	0	0	0	0	0	0	0	0
DADA_1295	SWARM_1295	91.6058	Bacteria;Bacteroidetes;Rhodothermia;Rhodothermales;Rhodothermaceae;Salinibacter;	155	0.000275482	0	0	0	0	0	0	0	155	0	0	0
DADA_1389	SWARM_1389	95.5479	Bacteria;Bacteroidetes;Rhodothermia;Rhodothermales;Rhodothermaceae;Salinibacter;	202	0.000226954	0	0	0	0	0	0	0	0	0	202	0
DADA_200	SWARM_200	92.5795	Bacteria;Bacteroidetes;Rhodothermia;Rhodothermales;Rhodothermaceae;Salinibacter;	110	0.00336465	0	0	0	0	0	0	0	0	0	0	110
DADA_269	SWARM_269	91.9014	Bacteria;Bacteroidetes;Rhodothermia;Rhodothermales;Rhodothermaceae;Salinibacter;	332	0.00253573	0	0	0	0	0	0	332	0	0	0	0
DADA_41	SWARM_41	92.2262	Bacteria;Bacteroidetes;Rhodothermia;Rhodothermales;Rhodothermaceae;Salinibacter;	28	0.0138298	0	0	0	0	0	0	0	28	0	0	0
DADA_50	SWARM_50	92.4658	Bacteria;Bacteroidetes;Rhodothermia;Rhodothermales;Rhodothermaceae;Salinibacter;	121	0.0121704	0	0	0	0	0	0	121	0	0	0	0
DADA_552	SWARM_552	92.2262	Bacteria;Bacteroidetes;Rhodothermia;Rhodothermales;Rhodothermaceae;Salinibacter;	44	0.00130657	44	0	0	0	0	0	0	0	0	0	0
DADA_566	SWARM_566	90.681	Bacteria;Bacteroidetes;Rhodothermia;Rhodothermales;Rhodothermaceae;Salinibacter;	22	0.00126126	0	0	0	0	0	0	0	0	22	0	0
DADA_66	SWARM_66	95.0704	Bacteria;Bacteroidetes;Rhodothermia;Rhodothermales;Rhodothermaceae;Salinibacter;	70	0.0089955	0	0	0	0	0	0	70	0	0	0	0
DADA_87	SWARM_87	93.0657	Bacteria;Bacteroidetes;Rhodothermia;Rhodothermales;Rhodothermaceae;Salinibacter;	22	0.00698198	22	0	0	0	0	0	0	0	0	0	0
DADA_1723	SWARM_1723	85.567	Bacteria;BRC1;	5	8.32834e-05	0	0	0	0	0	0	0	0	0	5	0
DADA_1076	SWARM_1076	95.7895	Bacteria;Chloroflexi;Anaerolineae;Anaerolineales;Anaerolineaceae;uncultured;	38	0.000416417	0	0	0	0	0	0	0	0	0	38	0
DADA_1077	SWARM_1077	94.2529	Bacteria;Chloroflexi;Anaerolineae;Anaerolineales;Anaerolineaceae;uncultured;	25	0.000414938	0	0	0	0	0	0	0	0	0	25	0
DADA_872	SWARM_872	88.7324	Bacteria;Chloroflexi;Anaerolineae;Anaerolineales;Anaerolineaceae;uncultured;	18	0.000632954	0	0	0	0	0	0	0	0	0	0	18
DADA_1086	SWARM_1086	84.1549	Bacteria;Chloroflexi;Anaerolineae;SBR1031;	92	0.00040658	0	0	0	0	0	0	0	0	0	92	0
DADA_1125	SWARM_1125	91.5493	Bacteria;Chloroflexi;Anaerolineae;SBR1031;	58	0.000378007	0	0	0	0	0	0	0	0	0	58	0
DADA_1175	SWARM_1175	92.6471	Bacteria;Chloroflexi;Anaerolineae;SBR1031;	33	0.000345781	0	0	0	0	0	0	0	0	0	0	33
DADA_1224	SWARM_1224	91.4894	Bacteria;Chloroflexi;Anaerolineae;SBR1031;	64	0.000312754	0	0	0	0	0	64	0	0	0	0	0
DADA_1650	SWARM_1650	85.3047	Bacteria;Chloroflexi;Anaerolineae;SBR1031;	57	0.00011396	0	0	0	0	0	57	0	0	0	0	0
DADA_1724	SWARM_1724	92.5795	Bacteria;Chloroflexi;Anaerolineae;SBR1031;	38	8.32834e-05	0	0	0	0	0	0	0	0	0	38	0
DADA_481	SWARM_481	90.8451	Bacteria;Chloroflexi;Anaerolineae;SBR1031;	34	0.00153241	0	0	0	34	0	0	0	0	0	0	0
DADA_683	SWARM_683	94.3463	Bacteria;Chloroflexi;Anaerolineae;SBR1031;	26	0.000966087	0	0	0	26	0	0	0	0	0	0	0
DADA_784	SWARM_784	91.1661	Bacteria;Chloroflexi;Anaerolineae;SBR1031;	33	0.000760719	0	0	0	0	0	33	0	0	0	0	0
DADA_801	SWARM_801	91.9014	Bacteria;Chloroflexi;Anaerolineae;SBR1031;	15	0.000733104	0	0	0	0	0	0	0	0	0	0	15
DADA_859	SWARM_859	84.8592	Bacteria;Chloroflexi;Anaerolineae;SBR1031;	20	0.000652921	0	0	0	20	0	0	0	0	0	0	0
DADA_871	SWARM_859	84.8592	Bacteria;Chloroflexi;Anaerolineae;SBR1031;	4	0.000632954	0	0	4	0	0	0	0	0	0	0	0
DADA_953	SWARM_953	94.8148	Bacteria;Chloroflexi;Anaerolineae;SBR1031;	5	0.000531682	0	0	0	0	0	0	0	0	0	5	0
DADA_1912	SWARM_1912	86.9718	Bacteria;Chloroflexi;Anaerolineae;SBR1031;A4b;	7	2.75482e-05	0	0	0	0	0	0	7	0	0	0	0
DADA_1049	SWARM_1049	90.106	Bacteria;Chloroflexi;Chloroflexia;Chloroflexales;Chloroflexaceae;Candidatus Chlorothrix;	730	0.000440771	0	0	730	0	0	0	0	0	0	0	0
DADA_189	SWARM_1049	90.106	Bacteria;Chloroflexi;Chloroflexia;Chloroflexales;Chloroflexaceae;Candidatus Chlorothrix;	1008	0.00353491	0	0	0	0	0	0	0	0	1008	0	0
DADA_476	SWARM_1049	90.106	Bacteria;Chloroflexi;Chloroflexia;Chloroflexales;Chloroflexaceae;Candidatus Chlorothrix;	318	0.0015551	0	0	0	0	0	0	318	0	0	0	0
DADA_792	SWARM_1049	90.106	Bacteria;Chloroflexi;Chloroflexia;Chloroflexales;Chloroflexaceae;Candidatus Chlorothrix;	229	0.000742758	0	0	0	0	0	0	0	229	0	0	0
DADA_23	SWARM_107	84.8592	Bacteria;Chloroflexi;Chloroflexia;Chloroflexales;Chloroflexaceae;Candidatus Chlorothrix;	190	0.0182728	0	0	0	0	0	0	0	0	0	0	190
DADA_24	SWARM_107	84.8592	Bacteria;Chloroflexi;Chloroflexia;Chloroflexales;Chloroflexaceae;Candidatus Chlorothrix;	195	0.00125148	0	0	0	0	0	0	0	0	195	0	0
DADA_59	SWARM_107	84.8592	Bacteria;Chloroflexi;Chloroflexia;Chloroflexales;Chloroflexaceae;Candidatus Chlorothrix;	98	0.0103153	0	0	0	0	98	0	0	0	0	0	0
DADA_1178	SWARM_1178	87.5912	Bacteria;Chloroflexi;Chloroflexia;Chloroflexales;Chloroflexaceae;Candidatus Chlorothrix;	116	0.000344428	0	0	116	0	0	0	0	0	0	0	0
DADA_1203	SWARM_1203	85.159	Bacteria;Chloroflexi;Chloroflexia;Chloroflexales;Chloroflexaceae;Candidatus Chlorothrix;	70	0.000330115	0	0	0	0	0	0	0	70	0	0	0
DADA_1232	SWARM_1232	86.1592	Bacteria;Chloroflexi;Chloroflexia;Chloroflexales;Chloroflexaceae;Candidatus Chlorothrix;	88	0.000309278	0	0	0	0	0	0	0	0	88	0	0
DADA_1441	SWARM_1441	87.3646	Bacteria;Chloroflexi;Chloroflexia;Chloroflexales;Chloroflexaceae;Candidatus Chlorothrix;	46	0.00019943	0	0	0	0	46	0	0	0	0	0	0
DADA_145	SWARM_145	85.2113	Bacteria;Chloroflexi;Chloroflexia;Chloroflexales;Chloroflexaceae;Candidatus Chlorothrix;	139	0.0043799	139	0	0	0	0	0	0	0	0	0	0
DADA_203	SWARM_203	85.0534	Bacteria;Chloroflexi;Chloroflexia;Chloroflexales;Chloroflexaceae;Candidatus Chlorothrix;	51	0.00331305	0	0	0	51	0	0	0	0	0	0	0
DADA_204	SWARM_204	89.1986	Bacteria;Chloroflexi;Chloroflexia;Chloroflexales;Chloroflexaceae;Candidatus Chlorothrix;	72	0.00330484	72	0	0	0	0	0	0	0	0	0	0
DADA_21	SWARM_21	85.0534	Bacteria;Chloroflexi;Chloroflexia;Chloroflexales;Chloroflexaceae;Candidatus Chlorothrix;	12	0.0207977	0	0	0	0	0	0	0	12	0	0	0
DADA_215	SWARM_215	90.106	Bacteria;Chloroflexi;Chloroflexia;Chloroflexales;Chloroflexaceae;Candidatus Chlorothrix;	112	0.00315315	0	0	0	0	0	0	112	0	0	0	0
DADA_466	SWARM_466	98.9247	Bacteria;Chloroflexi;Chloroflexia;Chloroflexales;Chloroflexaceae;Candidatus Chlorothrix;	19	0.00159524	0	0	0	0	0	0	0	0	19	0	0
DADA_504	SWARM_504	84.0989	Bacteria;Chloroflexi;Chloroflexia;Chloroflexales;Chloroflexaceae;Candidatus Chlorothrix;	32	0.00143394	32	0	0	0	0	0	0	0	0	0	0
DADA_758	SWARM_758	88.938	Bacteria;Chloroflexi;Chloroflexia;Chloroflexales;Chloroflexaceae;Candidatus Chlorothrix;	27	0.000797523	0	0	0	0	0	27	0	0	0	0	0
DADA_942	SWARM_942	85.0365	Bacteria;Chloroflexi;Chloroflexia;Chloroflexales;Chloroflexaceae;Candidatus Chlorothrix;	7	0.000540541	0	0	7	0	0	0	0	0	0	0	0
DADA_1486	SWARM_1486	87.7193	Bacteria;Chloroflexi;Chloroflexia;Thermomicrobiales;JG30-KF-CM45;	4	0.00018018	0	0	0	0	0	0	0	4	0	0	0
DADA_1099	SWARM_1099	94.8339	Bacteria;Cyanobacteria;Oxyphotobacteria;Nostocales;	34	0.00039886	0	0	0	0	34	0	0	0	0	0	0
DADA_602	SWARM_602	94.3662	Bacteria;Cyanobacteria;Oxyphotobacteria;Nostocales;	77	0.00114943	77	0	0	0	0	0	0	0	0	0	0
DADA_762	SWARM_762	94.3463	Bacteria;Cyanobacteria;Oxyphotobacteria;Nostocales;	150	0.000794339	0	0	0	0	0	0	150	0	0	0	0
DADA_907	SWARM_907	94.3463	Bacteria;Cyanobacteria;Oxyphotobacteria;Nostocales;	14	0.000590319	0	0	14	0	0	0	0	0	0	0	0
DADA_395	SWARM_395	96.875	Bacteria;Cyanobacteria;Oxyphotobacteria;Nostocales;Coleofasciculaceae;Coleofasciculus PCC-7420;	42	0.00189189	0	0	0	0	0	0	0	42	0	0	0
DADA_1104	SWARM_1104	89.0459	Bacteria;Cyanobacteria;Oxyphotobacteria;Nostocales;Geitlerinemaceae;Geitlerinema PCC-9228;	100	0.000393546	0	0	0	0	0	0	100	0	0	0	0
DADA_1133	SWARM_1133	90.6574	Bacteria;Cyanobacteria;Oxyphotobacteria;Nostocales;Geitlerinemaceae;Geitlerinema PCC-9228;	36	0.000371379	36	0	0	0	0	0	0	0	0	0	0
DADA_1179	SWARM_1179	92.0139	Bacteria;Cyanobacteria;Oxyphotobacteria;Nostocales;Microcystaceae;Synechocystis BDHKU-20401;	22	0.00034403	0	0	0	22	0	0	0	0	0	0	0
DADA_1313	SWARM_1313	91.0653	Bacteria;Cyanobacteria;Oxyphotobacteria;Nostocales;Microcystaceae;Synechocystis BDHKU-20401;	23	0.000263459	0	0	0	0	0	23	0	0	0	0	0
DADA_1031	SWARM_1031	97.8339	Bacteria;Cyanobacteria;Oxyphotobacteria;Nostocales;Rubidibacteraceae;Dactylococcopsis PCC-8305;	407	0.000461042	136	0	0	0	0	0	271	0	0	0	0
DADA_279	SWARM_279	98.2332	Bacteria;Cyanobacteria;Oxyphotobacteria;Nostocales;Rubidibacteraceae;Dactylococcopsis PCC-8305;	64	0.0024695	0	64	0	0	0	0	0	0	0	0	0
DADA_377	SWARM_377	97.5779	Bacteria;Cyanobacteria;Oxyphotobacteria;Nostocales;Rubidibacteraceae;Dactylococcopsis PCC-8305;	29	0.001999	0	0	0	0	0	0	0	29	0	0	0
DADA_554	SWARM_554	97.4729	Bacteria;Cyanobacteria;Oxyphotobacteria;Nostocales;Rubidibacteraceae;Dactylococcopsis PCC-8305;	29	0.00130631	0	0	0	0	29	0	0	0	0	0	0
DADA_676	SWARM_676	97.8873	Bacteria;Cyanobacteria;Oxyphotobacteria;Nostocales;Rubidibacteraceae;Dactylococcopsis PCC-8305;	20	0.000980392	0	0	0	0	0	0	0	0	0	0	20
DADA_1803	SWARM_1803	94.3463	Bacteria;Cyanobacteria;Oxyphotobacteria;Phormidesmiales;Nodosilineaceae;uncultured;	5	5.72738e-05	0	0	0	0	0	5	0	0	0	0	0
DADA_1637	SWARM_1637	92.2262	Bacteria;Deinococcus-Thermus;Deinococci;Deinococcales;Trueperaceae;Truepera;	30	0.000118064	0	0	0	0	0	0	30	0	0	0	0
DADA_1768	SWARM_1768	95.0355	Bacteria;Deinococcus-Thermus;Deinococci;Deinococcales;Trueperaceae;Truepera;	6	6.87285e-05	0	0	0	0	0	6	0	0	0	0	0
DADA_952	SWARM_952	83.3922	Bacteria;Fibrobacteres;Fibrobacteria;Fibrobacterales;	32	0.000533014	0	0	0	0	0	0	0	0	0	32	0
DADA_910	SWARM_910	83.1034	Bacteria;Fibrobacteres;Fibrobacteria;Fibrobacterales;09D2Z48;	51	0.000584192	0	0	0	0	0	51	0	0	0	0	0
DADA_795	SWARM_795	95.3571	Bacteria;Firmicutes;Clostridia;Clostridiales;Clostridiaceae 3;	26	0.000740741	0	0	26	0	0	0	0	0	0	0	0
DADA_954	SWARM_954	94.0298	Bacteria;Firmicutes;Clostridia;Clostridiales;Clostridiaceae 3;	34	0.000531682	0	0	0	34	0	0	0	0	0	0	0
DADA_1044	SWARM_1044	90.0735	Bacteria;Firmicutes;Clostridia;Clostridiales;Clostridiaceae 3;uncultured;	39	0.000446735	0	0	0	0	0	39	0	0	0	0	0
DADA_614	SWARM_1051	87.0175	Bacteria;Halanaerobiaeota;Halanaerobiia;Halanaerobiales;Halanaerobiaceae;Halanaerobium;	49	0.00112955	0	0	0	0	0	0	0	0	0	0	49
DADA_1290	SWARM_1290	83.7456	Bacteria;Halanaerobiaeota;Halanaerobiia;Halanaerobiales;Halanaerobiaceae;Halanaerobium;	12	0.000276625	0	0	0	0	0	0	0	0	0	0	12
DADA_1847	SWARM_1847	84.4765	Bacteria;Halanaerobiaeota;Halanaerobiia;Halanaerobiales;Halanaerobiaceae;Halarsenatibacter;	2	4.61042e-05	0	0	0	0	0	0	0	0	0	0	2
DADA_1773	SWARM_1773	87.2792	Bacteria;Halanaerobiaeota;Halanaerobiia;Halanaerobiales;Halobacteroidaceae;Orenia;	4	6.66267e-05	0	0	0	0	0	0	0	0	0	4	0
DADA_1126	SWARM_1126	87.4552	Bacteria;Halanaerobiaeota;Halanaerobiia;Halanaerobiales;Halobacteroidaceae;uncultured;	33	0.000378007	0	0	0	0	0	33	0	0	0	0	0
DADA_1129	SWARM_1129	84.8592	Bacteria;Halanaerobiaeota;Halanaerobiia;Halanaerobiales;Halobacteroidaceae;uncultured;	24	0.000375305	0	0	0	24	0	0	0	0	0	0	0
DADA_1805	SWARM_1805	94.6619	Bacteria;Latescibacteria;	2	5.69801e-05	0	0	2	0	0	0	0	0	0	0	0
DADA_1698	SWARM_1698	88.3212	Bacteria;Planctomycetes;Phycisphaerae;Phycisphaerales;Phycisphaeraceae;SM1A02;	4	9.22084e-05	0	0	0	0	0	0	0	0	0	0	4
DADA_1875	SWARM_1875	89.0511	Bacteria;Planctomycetes;Phycisphaerae;Phycisphaerales;Phycisphaeraceae;uncultured;	9	3.54191e-05	0	0	0	0	0	0	9	0	0	0	0
DADA_1873	SWARM_1873	90.1786	Bacteria;Planctomycetes;Planctomycetacia;Isosphaerales;Isosphaeraceae;uncultured;	2	3.62555e-05	0	0	0	0	0	0	0	0	2	0	0
DADA_1439	SWARM_1439	92.2535	Bacteria;Planctomycetes;Planctomycetacia;Pirellulales;Pirellulaceae;Pir4 lineage;	13	0.00020329	0	0	0	13	0	0	0	0	0	0	0
DADA_1127	SWARM_1127	94.1176	Bacteria;Planctomycetes;Planctomycetacia;Pirellulales;Pirellulaceae;Rhodopirellula;	40	0.000378007	0	0	40	0	0	0	0	0	0	0	0
DADA_1566	SWARM_1566	94.6188	Bacteria;Planctomycetes;Planctomycetacia;Pirellulales;Pirellulaceae;Rhodopirellula;	72	0.000145022	0	0	0	0	0	72	0	0	0	0	0
DADA_609	SWARM_609	94.964	Bacteria;Planctomycetes;Planctomycetacia;Pirellulales;Pirellulaceae;Rhodopirellula;	37	0.0011396	0	0	0	37	0	0	0	0	0	0	0
DADA_747	SWARM_747	95.0704	Bacteria;Planctomycetes;Planctomycetacia;Pirellulales;Pirellulaceae;Rhodopirellula;	21	0.000824742	0	0	0	0	0	0	0	0	0	0	21
DADA_913	SWARM_913	96.1131	Bacteria;Planctomycetes;Planctomycetacia;Pirellulales;Pirellulaceae;Rhodopirellula;	33	0.000578595	0	0	0	0	0	33	0	0	0	0	0
DADA_996	SWARM_996	96.4789	Bacteria;Planctomycetes;Planctomycetacia;Pirellulales;Pirellulaceae;Rhodopirellula;	8	0.000484094	0	0	0	0	0	0	0	0	8	0	0
DADA_1075	SWARM_1075	84.8592	Bacteria;Planctomycetes;vadinHA49;	25	0.000416417	0	0	0	0	0	0	0	0	0	25	0
DADA_1722	SWARM_1722	85.8621	Bacteria;Planctomycetes;vadinHA49;	5	8.32834e-05	0	0	0	0	0	0	0	0	0	5	0
DADA_1802	SWARM_1802	77.0318	Bacteria;Planctomycetes;vadinHA49;	5	5.72738e-05	0	0	0	0	0	5	0	0	0	0	0
DADA_431	SWARM_431	95.4225	Bacteria;Proteobacteria;Alphaproteobacteria;Alphaproteobacteria Incertae Sedis;Unknown Family;	60	0.0017094	0	0	60	0	0	0	0	0	0	0	0
DADA_752	SWARM_752	95.2555	Bacteria;Proteobacteria;Alphaproteobacteria;Alphaproteobacteria Incertae Sedis;Unknown Family;	52	0.000813161	0	0	0	52	0	0	0	0	0	0	0
DADA_1068	SWARM_1068	90.1408	Bacteria;Proteobacteria;Alphaproteobacteria;Alphaproteobacteria Incertae Sedis;Unknown Family;uncultured;	21	0.000422959	0	0	0	0	21	0	0	0	0	0	0
DADA_1306	SWARM_1306	89.1051	Bacteria;Proteobacteria;Alphaproteobacteria;Alphaproteobacteria Incertae Sedis;Unknown Family;uncultured;	41	0.000267611	41	0	0	0	0	0	0	0	0	0	0
DADA_1391	SWARM_1391	89.7526	Bacteria;Proteobacteria;Alphaproteobacteria;Alphaproteobacteria Incertae Sedis;Unknown Family;uncultured;	68	0.000225225	0	0	0	0	0	0	68	0	0	0	0
DADA_1667	SWARM_1667	91.2587	Bacteria;Proteobacteria;Alphaproteobacteria;Alphaproteobacteria Incertae Sedis;Unknown Family;uncultured;	5	0.000108767	0	0	0	0	0	0	0	5	0	0	0
DADA_816	SWARM_816	90.3114	Bacteria;Proteobacteria;Alphaproteobacteria;Alphaproteobacteria Incertae Sedis;Unknown Family;uncultured;	6	0.000709939	0	0	0	0	0	0	0	0	6	0	0
DADA_1619	SWARM_1619	94.198	Bacteria;Proteobacteria;Alphaproteobacteria;Elsterales;uncultured;	4	0.000124938	0	4	0	0	0	0	0	0	0	0	0
DADA_1614	SWARM_1614	89.3993	Bacteria;Proteobacteria;Alphaproteobacteria;Micavibrionales;	32	0.000125935	0	0	0	0	0	0	32	0	0	0	0
DADA_1699	SWARM_1699	88.3019	Bacteria;Proteobacteria;Alphaproteobacteria;Micavibrionales;	8	9.1638e-05	0	0	0	0	0	8	0	0	0	0	0
DADA_1520	SWARM_1520	88.5305	Bacteria;Proteobacteria;Alphaproteobacteria;Micavibrionales;Micavibrionaceae;uncultured;	16	0.000165057	16	0	0	0	0	0	0	0	0	0	0
DADA_1567	SWARM_1567	95.8763	Bacteria;Proteobacteria;Alphaproteobacteria;Rhizobiales;Beijerinckiaceae;uncultured;	14	0.000144425	14	0	0	0	0	0	0	0	0	0	0
DADA_1070	SWARM_1019	98.6301	Bacteria;Proteobacteria;Alphaproteobacteria;Rhodobacterales;Rhodobacteraceae;	152	0.000421094	0	0	0	152	0	0	0	0	0	0	0
DADA_671	SWARM_1019	98.6301	Bacteria;Proteobacteria;Alphaproteobacteria;Rhodobacterales;Rhodobacteraceae;	58	0.000990991	0	0	0	0	0	0	0	0	58	0	0
DADA_295	SWARM_295	98.9051	Bacteria;Proteobacteria;Alphaproteobacteria;Rhodobacterales;Rhodobacteraceae;	22	0.00237693	0	0	0	0	0	0	0	22	0	0	0
DADA_638	SWARM_638	98.5866	Bacteria;Proteobacteria;Alphaproteobacteria;Rhodobacterales;Rhodobacteraceae;	107	0.00105141	0	0	0	0	0	0	107	0	0	0	0
DADA_181	SWARM_181	98.2877	Bacteria;Proteobacteria;Alphaproteobacteria;Rhodobacterales;Rhodobacteraceae;Mameliella;	130	0.0037037	0	0	130	0	0	0	0	0	0	0	0
DADA_219	SWARM_219	98.9399	Bacteria;Proteobacteria;Alphaproteobacteria;Rhodobacterales;Rhodobacteraceae;Tropicimonas;	269	0.00308133	0	0	0	0	0	269	0	0	0	0	0
DADA_245	SWARM_245	98.5866	Bacteria;Proteobacteria;Alphaproteobacteria;Rhodobacterales;Rhodobacteraceae;Tropicimonas;	120	0.00276625	0	0	0	0	0	0	0	0	0	0	120
DADA_474	SWARM_474	95.3571	Bacteria;Proteobacteria;Alphaproteobacteria;Rhodobacterales;Rhodobacteraceae;uncultured;	94	0.00156573	0	0	0	0	0	0	0	0	0	94	0
DADA_1535	SWARM_1535	97.5352	Bacteria;Proteobacteria;Alphaproteobacteria;Rhodospirillales;Rhodospirillaceae;Caenispirillum;	7	0.000161365	0	0	0	0	0	0	0	0	0	0	7
DADA_12	SWARM_12	99.2933	Bacteria;Proteobacteria;Alphaproteobacteria;Rhodovibrionales;Fodinicurvataceae;Rhodovibrio;	2140	0.0305045	862	0	0	0	214	0	346	0	718	0	0
DADA_18	SWARM_12	99.2933	Bacteria;Proteobacteria;Alphaproteobacteria;Rhodovibrionales;Fodinicurvataceae;Rhodovibrio;	1515	0.0201031	0	518	0	0	0	0	997	0	0	0	0
DADA_299	SWARM_12	99.2933	Bacteria;Proteobacteria;Alphaproteobacteria;Rhodovibrionales;Fodinicurvataceae;Rhodovibrio;	340	0.00236521	0	0	0	0	0	0	0	340	0	0	0
DADA_35	SWARM_12	99.2933	Bacteria;Proteobacteria;Alphaproteobacteria;Rhodovibrionales;Fodinicurvataceae;Rhodovibrio;	118	0.0153153	0	0	0	0	0	0	0	0	0	0	118
DADA_507	SWARM_12	99.2933	Bacteria;Proteobacteria;Alphaproteobacteria;Rhodovibrionales;Fodinicurvataceae;Rhodovibrio;	601	0.0014245	0	0	0	0	0	0	601	0	0	0	0
DADA_252	SWARM_252	94.7552	Bacteria;Proteobacteria;Alphaproteobacteria;Rhodovibrionales;Fodinicurvataceae;Rhodovibrio;	50	0.00272015	0	0	50	0	0	0	0	0	0	0	0
DADA_578	SWARM_578	95.053	Bacteria;Proteobacteria;Alphaproteobacteria;Rhodovibrionales;Fodinicurvataceae;Rhodovibrio;	74	0.00123259	0	0	0	0	0	0	0	0	0	74	0
DADA_600	SWARM_600	99.6169	Bacteria;Proteobacteria;Alphaproteobacteria;Rhodovibrionales;Fodinicurvataceae;Rhodovibrio;	74	0.00115719	0	0	0	74	0	0	0	0	0	0	0
DADA_867	SWARM_867	95.7597	Bacteria;Proteobacteria;Alphaproteobacteria;Rhodovibrionales;Fodinicurvataceae;Rhodovibrio;	56	0.000641466	0	0	0	0	0	56	0	0	0	0	0
DADA_1200	SWARM_1200	88.7324	Bacteria;Proteobacteria;Alphaproteobacteria;Thalassobaculales;uncultured;	35	0.000332188	0	0	0	0	0	0	0	0	0	35	0
DADA_1817	SWARM_1817	89.3103	Bacteria;Proteobacteria;Alphaproteobacteria;Thalassobaculales;uncultured;	29	5.43833e-05	0	0	0	0	0	29	0	0	0	0	0
DADA_1898	SWARM_1898	90.8714	Bacteria;Proteobacteria;Alphaproteobacteria;Thalassobaculales;uncultured;	3	3.09483e-05	0	0	0	0	0	0	0	0	3	0	0
DADA_912	SWARM_912	91.1661	Bacteria;Proteobacteria;Alphaproteobacteria;Thalassobaculales;uncultured;	3	0.000582984	3	0	0	0	0	0	0	0	0	0	0
DADA_1137	SWARM_1137	90.2098	Bacteria;Proteobacteria;Alphaproteobacteria;uncultured;	144	0.000368834	0	0	0	0	0	0	0	0	0	144	0
DADA_289	SWARM_334	90.5263	Bacteria;Proteobacteria;Alphaproteobacteria;uncultured;	193	0.00239856	0	0	0	0	0	193	0	0	0	0	0
DADA_334	SWARM_334	90.5263	Bacteria;Proteobacteria;Alphaproteobacteria;uncultured;	82	0.00221077	0	0	0	82	0	0	0	0	0	0	0
DADA_562	SWARM_562	90.5594	Bacteria;Proteobacteria;Alphaproteobacteria;uncultured;	30	0.00128229	0	0	30	0	0	0	0	0	0	0	0
DADA_736	SWARM_736	90.106	Bacteria;Proteobacteria;Alphaproteobacteria;uncultured;	16	0.000854701	0	0	0	0	0	0	0	0	0	0	16
DADA_1874	SWARM_1874	92.5795	Bacteria;Proteobacteria;Deltaproteobacteria;Bdellovibrionales;Bacteriovoracaceae;Peredibacter;	9	3.54191e-05	0	0	0	0	0	0	9	0	0	0	0
DADA_1050	SWARM_1050	90.1408	Bacteria;Proteobacteria;Deltaproteobacteria;Bradymonadales;Bradymonadaceae;	101	0.000439486	0	0	0	0	0	0	0	0	0	0	101
DADA_1693	SWARM_1050	90.1408	Bacteria;Proteobacteria;Deltaproteobacteria;Bradymonadales;Bradymonadaceae;	83	9.4451e-05	0	0	0	0	0	0	0	0	83	0	0
DADA_486	SWARM_1050	90.1408	Bacteria;Proteobacteria;Deltaproteobacteria;Bradymonadales;Bradymonadaceae;	29	0.0015046	0	0	0	0	0	0	0	29	0	0	0
DADA_1183	SWARM_1183	88.3212	Bacteria;Proteobacteria;Deltaproteobacteria;Bradymonadales;Bradymonadaceae;	13	0.000343578	0	0	0	0	13	0	0	0	0	0	0
DADA_1223	SWARM_1223	88.968	Bacteria;Proteobacteria;Deltaproteobacteria;Bradymonadales;Bradymonadaceae;	11	0.00031339	0	11	0	0	0	0	0	0	0	0	0
DADA_1336	SWARM_1336	89.2193	Bacteria;Proteobacteria;Deltaproteobacteria;Bradymonadales;Bradymonadaceae;	11	0.000253573	0	0	11	0	0	0	0	0	0	0	0
DADA_1375	SWARM_1375	86.2191	Bacteria;Proteobacteria;Deltaproteobacteria;Bradymonadales;Bradymonadaceae;	11	0.000232192	0	0	0	0	0	0	0	0	0	0	11
DADA_1496	SWARM_1496	86.3309	Bacteria;Proteobacteria;Deltaproteobacteria;Bradymonadales;Bradymonadaceae;	59	0.000175373	0	0	0	0	0	0	59	0	0	0	0
DADA_1647	SWARM_1647	89.4161	Bacteria;Proteobacteria;Deltaproteobacteria;Bradymonadales;Bradymonadaceae;	17	0.00011526	17	0	0	0	0	0	0	0	0	0	0
DADA_306	SWARM_306	88.6926	Bacteria;Proteobacteria;Deltaproteobacteria;Bradymonadales;Bradymonadaceae;	5	0.00232826	0	0	0	0	0	0	0	0	0	0	5
DADA_553	SWARM_553	89.4942	Bacteria;Proteobacteria;Deltaproteobacteria;Bradymonadales;Bradymonadaceae;	24	0.00130631	0	0	0	0	0	0	24	0	0	0	0
DADA_1054	SWARM_1054	92.5532	Bacteria;Proteobacteria;Deltaproteobacteria;Desulfarculales;Desulfarculaceae;Desulfocarbo;	28	0.000437856	0	0	0	28	0	0	0	0	0	0	0
DADA_1382	SWARM_1382	91.6376	Bacteria;Proteobacteria;Deltaproteobacteria;Desulfarculales;Desulfarculaceae;Desulfocarbo;	20	0.000229095	0	0	0	0	0	20	0	0	0	0	0
DADA_1676	SWARM_1676	94.3262	Bacteria;Proteobacteria;Deltaproteobacteria;Desulfobacterales;Desulfobacteraceae;	9	0.000103093	0	0	0	0	0	9	0	0	0	0	0
DADA_404	SWARM_404	96.0574	Bacteria;Proteobacteria;Deltaproteobacteria;Desulfobacterales;Desulfobacteraceae;uncultured;	112	0.00186555	0	0	0	0	0	0	0	0	0	112	0
DADA_516	SWARM_516	96.5909	Bacteria;Proteobacteria;Deltaproteobacteria;Desulfobacterales;Desulfobacteraceae;uncultured;	61	0.00140618	0	0	0	0	0	0	0	0	0	0	61
DADA_745	SWARM_745	96.7971	Bacteria;Proteobacteria;Deltaproteobacteria;Desulfobacterales;Desulfobacteraceae;uncultured;	53	0.000828798	0	0	0	53	0	0	0	0	0	0	0
DADA_778	SWARM_778	96.5517	Bacteria;Proteobacteria;Deltaproteobacteria;Desulfobacterales;Desulfobacteraceae;uncultured;	67	0.000767468	0	0	0	0	0	67	0	0	0	0	0
DADA_779	SWARM_779	98.9399	Bacteria;Proteobacteria;Deltaproteobacteria;Desulfobacterales;Desulfobacteraceae;uncultured;	46	0.000766207	0	0	0	0	0	0	0	0	0	46	0
DADA_941	SWARM_941	98.9437	Bacteria;Proteobacteria;Deltaproteobacteria;Desulfobacterales;Desulfobacteraceae;uncultured;	19	0.000541311	0	0	19	0	0	0	0	0	0	0	0
DADA_1255	SWARM_1255	93.0556	Bacteria;Proteobacteria;Deltaproteobacteria;Desulfovibrionales;	19	0.000297116	0	0	0	19	0	0	0	0	0	0	0
DADA_1032	SWARM_1032	91.5789	Bacteria;Proteobacteria;Deltaproteobacteria;Desulfovibrionales;Desulfohalobiaceae;Desulfovermiculus;	424	0.000461042	0	0	0	180	0	0	0	0	244	0	0
DADA_1303	SWARM_1303	90	Bacteria;Proteobacteria;Deltaproteobacteria;Desulfovibrionales;Desulfohalobiaceae;Desulfovermiculus;	273	0.00027027	0	0	0	0	0	0	0	0	0	0	273
DADA_1485	SWARM_1485	91.5789	Bacteria;Proteobacteria;Deltaproteobacteria;Desulfovibrionales;Desulfohalobiaceae;Desulfovermiculus;	402	0.000183276	0	0	0	0	0	0	0	0	0	402	0
DADA_68	SWARM_171	90.2098	Bacteria;Proteobacteria;Deltaproteobacteria;Desulfovibrionales;Desulfohalobiaceae;Desulfovermiculus;	213	0.00723796	0	0	0	0	0	213	0	0	0	0	0
DADA_82	SWARM_171	90.2098	Bacteria;Proteobacteria;Deltaproteobacteria;Desulfovibrionales;Desulfohalobiaceae;Desulfovermiculus;	82	0.00629322	0	0	82	0	0	0	0	0	0	0	0
DADA_91	SWARM_171	90.2098	Bacteria;Proteobacteria;Deltaproteobacteria;Desulfovibrionales;Desulfohalobiaceae;Desulfovermiculus;	20	0.00669598	0	0	0	0	0	0	0	0	0	0	20
DADA_283	SWARM_283	90	Bacteria;Proteobacteria;Deltaproteobacteria;Desulfovibrionales;Desulfohalobiaceae;Desulfovermiculus;	6	0.00243986	0	0	0	0	0	0	0	6	0	0	0
DADA_305	SWARM_305	90.2098	Bacteria;Proteobacteria;Deltaproteobacteria;Desulfovibrionales;Desulfohalobiaceae;Desulfovermiculus;	16	0.00233618	0	0	0	0	0	16	0	0	0	0	0
DADA_572	SWARM_572	92.6941	Bacteria;Proteobacteria;Deltaproteobacteria;Desulfovibrionales;Desulfovibrionaceae;Desulfovibrio;	75	0.00124925	0	0	0	0	0	0	0	0	0	75	0
DADA_757	SWARM_757	92.3077	Bacteria;Proteobacteria;Deltaproteobacteria;Desulfovibrionales;Desulfovibrionaceae;Desulfovibrio;	48	0.00079952	0	0	0	0	0	0	0	0	0	48	0
DADA_1677	SWARM_1677	94.4444	Bacteria;Proteobacteria;Deltaproteobacteria;Myxococcales;	34	0.000103093	0	0	0	0	0	0	0	0	0	34	0
DADA_924	SWARM_924	95.3571	Bacteria;Proteobacteria;Deltaproteobacteria;Myxococcales;	9	0.000566327	0	0	0	0	0	9	0	0	0	0	0
DADA_1406	SWARM_1406	91.958	Bacteria;Proteobacteria;Deltaproteobacteria;Myxococcales;P3OB-42;	47	0.00021764	0	0	0	0	0	0	0	0	0	47	0
DADA_1497	SWARM_1497	89.7887	Bacteria;Proteobacteria;Deltaproteobacteria;Myxococcales;P3OB-42;	19	0.000175373	0	0	0	0	0	19	0	0	0	0	0
DADA_772	SWARM_772	96.3303	Bacteria;Proteobacteria;Deltaproteobacteria;Myxococcales;P3OB-42;	17	0.000782864	17	0	0	0	0	0	0	0	0	0	0
DADA_1253	SWARM_1253	96.1268	Bacteria;Proteobacteria;Gammaproteobacteria;	54	0.000297824	0	0	0	0	0	0	0	0	0	54	0
DADA_718	SWARM_718	96.1131	Bacteria;Proteobacteria;Gammaproteobacteria;	26	0.00089946	0	0	0	0	0	26	0	0	0	0	0
DADA_328	SWARM_328	97.5352	Bacteria;Proteobacteria;Gammaproteobacteria;Chromatiales;Chromatiaceae;Halochromatium;	97	0.00223605	0	0	0	0	0	0	0	0	0	0	97
DADA_780	SWARM_780	98.2394	Bacteria;Proteobacteria;Gammaproteobacteria;Chromatiales;Chromatiaceae;Halochromatium;	17	0.000765766	0	0	0	0	0	0	0	17	0	0	0
DADA_1542	SWARM_1542	91.5493	Bacteria;Proteobacteria;Gammaproteobacteria;Coxiellales;Coxiellaceae;Coxiella;	40	0.000157418	0	0	0	0	0	0	40	0	0	0	0
DADA_864	SWARM_864	92.9329	Bacteria;Proteobacteria;Gammaproteobacteria;Ectothiorhodospirales;Ectothiorhodospiraceae;Halofilum;	39	0.00064961	0	0	0	0	0	0	0	0	0	39	0
DADA_1038	SWARM_1038	92.9577	Bacteria;Proteobacteria;Gammaproteobacteria;Gammaproteobacteria Incertae Sedis;Unknown Family;uncultured;	59	0.000453493	0	0	0	0	0	0	0	0	0	0	59
DADA_532	SWARM_532	93.6396	Bacteria;Proteobacteria;Gammaproteobacteria;Gammaproteobacteria Incertae Sedis;Unknown Family;uncultured;	29	0.00136007	0	0	0	29	0	0	0	0	0	0	0
DADA_1365	SWARM_1365	95.8621	Bacteria;Proteobacteria;Gammaproteobacteria;Gammaproteobacteria Incertae Sedis;Unknown Family;Wenzhouxiangella;	21	0.00024055	0	0	0	0	0	21	0	0	0	0	0
DADA_1018	SWARM_1018	97.8182	Bacteria;Proteobacteria;Gammaproteobacteria;Nitrococcales;Halorhodospiraceae;Halorhodospira;	27	0.000469131	0	27	0	0	0	0	0	0	0	0	0
DADA_1269	SWARM_1269	97.1731	Bacteria;Proteobacteria;Gammaproteobacteria;Nitrococcales;Halorhodospiraceae;Halorhodospira;	30	0.000286369	0	0	0	30	0	0	0	0	0	0	0
DADA_740	SWARM_740	98.1884	Bacteria;Proteobacteria;Gammaproteobacteria;Nitrococcales;Halorhodospiraceae;Halorhodospira;	25	0.000843328	0	0	0	0	0	25	0	0	0	0	0
DADA_814	SWARM_814	93.3798	Bacteria;Proteobacteria;Gammaproteobacteria;Nitrococcales;Nitrococcaceae;Aquisalimonas;	23	0.000718391	0	23	0	0	0	0	0	0	0	0	0
DADA_925	SWARM_925	94.2029	Bacteria;Proteobacteria;Gammaproteobacteria;Oceanospirillales;Alcanivoracaceae;Alcanivorax;	31	0.000561961	0	0	0	0	0	0	0	0	31	0	0
DADA_1544	SWARM_1544	93.3824	Bacteria;Proteobacteria;Gammaproteobacteria;Steroidobacterales;Woeseiaceae;	10	0.000156377	0	0	0	10	0	0	0	0	0	0	0
DADA_1589	SWARM_1589	93.7729	Bacteria;Proteobacteria;Gammaproteobacteria;Steroidobacterales;Woeseiaceae;	12	0.000137457	0	0	0	0	0	12	0	0	0	0	0
DADA_1681	SWARM_1681	90.493	Bacteria;Proteobacteria;Gammaproteobacteria;Thiohalorhabdales;Thiohalorhabdaceae;Thiohalorhabdus;	6	9.994e-05	0	0	0	0	0	0	0	0	0	6	0
DADA_1530	SWARM_1530	92.2262	Bacteria;Spirochaetes;Leptospirae;Leptospirales;Leptospiraceae;	9	0.00016315	0	0	0	0	0	0	0	0	9	0	0
DADA_1056	SWARM_1056	89.5307	Bacteria;Spirochaetes;Spirochaetia;Spirochaetales;Spirochaetaceae;Sediminispirochaeta;	24	0.000435066	0	0	0	0	0	0	0	0	24	0	0
DADA_1074	SWARM_1074	91.1972	Bacteria;Spirochaetes;Spirochaetia;Spirochaetales;Spirochaetaceae;Spirochaeta 2;	69	0.000416939	0	0	0	0	0	0	0	69	0	0	0
DADA_1087	SWARM_1087	91.2281	Bacteria;Spirochaetes;Spirochaetia;Spirochaetales;Spirochaetaceae;Spirochaeta 2;	84	0.000406047	0	84	0	0	0	0	0	0	0	0	0
DADA_1088	SWARM_1088	96.1268	Bacteria;Spirochaetes;Spirochaetia;Spirochaetales;Spirochaetaceae;Spirochaeta 2;	93	0.00040568	0	0	0	0	0	0	0	0	0	0	93
DADA_1131	SWARM_1131	88.8087	Bacteria;Spirochaetes;Spirochaetia;Spirochaetales;Spirochaetaceae;Spirochaeta 2;	109	0.000375305	0	0	0	0	0	0	0	0	109	0	0
DADA_1207	SWARM_1207	90.4762	Bacteria;Spirochaetes;Spirochaetia;Spirochaetales;Spirochaetaceae;Spirochaeta 2;	55	0.000326643	0	0	0	0	55	0	0	0	0	0	0
DADA_1213	SWARM_1213	88.7324	Bacteria;Spirochaetes;Spirochaetia;Spirochaetales;Spirochaetaceae;Spirochaeta 2;	63	0.000322729	0	0	63	0	0	0	0	0	0	0	0
DADA_1264	SWARM_1264	90.493	Bacteria;Spirochaetes;Spirochaetia;Spirochaetales;Spirochaetaceae;Spirochaeta 2;	170	0.000290044	170	0	0	0	0	0	0	0	0	0	0
DADA_1305	SWARM_1305	96.3899	Bacteria;Spirochaetes;Spirochaetia;Spirochaetales;Spirochaetaceae;Spirochaeta 2;	101	0.000268218	0	0	0	101	0	0	0	0	0	0	0
DADA_1335	SWARM_1335	91.0714	Bacteria;Spirochaetes;Spirochaetia;Spirochaetales;Spirochaetaceae;Spirochaeta 2;	78	0.000253789	0	0	0	0	0	0	0	0	0	78	0
DADA_1383	SWARM_1383	90.7534	Bacteria;Spirochaetes;Spirochaetia;Spirochaetales;Spirochaetaceae;Spirochaeta 2;	91	0.000229095	0	0	0	0	0	91	0	0	0	0	0
DADA_1727	SWARM_1727	90.1408	Bacteria;Spirochaetes;Spirochaetia;Spirochaetales;Spirochaetaceae;Spirochaeta 2;	45	8.25287e-05	0	0	0	0	0	0	0	0	0	45	0
DADA_261	SWARM_261	90.2439	Bacteria;Spirochaetes;Spirochaetia;Spirochaetales;Spirochaetaceae;Spirochaeta 2;	187	0.00262369	0	0	0	0	0	0	187	0	0	0	0
DADA_381	SWARM_381	88.2759	Bacteria;Spirochaetes;Spirochaetia;Spirochaetales;Spirochaetaceae;Spirochaeta 2;	44	0.00197593	0	0	0	0	0	0	0	0	0	44	0
DADA_405	SWARM_405	90.8759	Bacteria;Spirochaetes;Spirochaetia;Spirochaetales;Spirochaetaceae;Spirochaeta 2;	27	0.00185936	0	0	0	0	0	0	0	0	0	0	27
DADA_415	SWARM_415	91.7526	Bacteria;Spirochaetes;Spirochaetia;Spirochaetales;Spirochaetaceae;Spirochaeta 2;	134	0.00179487	0	0	0	0	0	0	134	0	0	0	0
DADA_423	SWARM_423	92.5795	Bacteria;Spirochaetes;Spirochaetia;Spirochaetales;Spirochaetaceae;Spirochaeta 2;	23	0.00175373	0	0	0	0	0	0	0	0	23	0	0
DADA_469	SWARM_469	90.1408	Bacteria;Spirochaetes;Spirochaetia;Spirochaetales;Spirochaetaceae;Spirochaeta 2;	13	0.00157941	0	13	0	0	0	0	0	0	0	0	0
DADA_347	SWARM_556	91.1661	Bacteria;Spirochaetes;Spirochaetia;Spirochaetales;Spirochaetaceae;Spirochaeta 2;	12	0.00214385	0	0	0	0	12	0	0	0	0	0	0
DADA_556	SWARM_556	91.1661	Bacteria;Spirochaetes;Spirochaetia;Spirochaetales;Spirochaetaceae;Spirochaeta 2;	24	0.00129922	0	0	0	24	0	0	0	0	0	0	0
DADA_218	SWARM_598	91.1661	Bacteria;Spirochaetes;Spirochaetia;Spirochaetales;Spirochaetaceae;Spirochaeta 2;	83	0.00310811	0	0	0	0	0	0	83	0	0	0	0
DADA_644	SWARM_644	90.9747	Bacteria;Spirochaetes;Spirochaetia;Spirochaetales;Spirochaetaceae;Spirochaeta 2;	14	0.00104238	0	0	0	0	0	0	0	0	0	0	14
DADA_789	SWARM_789	92.5795	Bacteria;Spirochaetes;Spirochaetia;Spirochaetales;Spirochaetaceae;Spirochaeta 2;	16	0.00074955	0	0	0	0	0	0	0	0	16	0	0
DADA_799	SWARM_799	90.7473	Bacteria;Spirochaetes;Spirochaetia;Spirochaetales;Spirochaetaceae;Spirochaeta 2;	26	0.000735931	26	0	0	0	0	0	0	0	0	0	0
DADA_803	SWARM_803	88.3392	Bacteria;Spirochaetes;Spirochaetia;Spirochaetales;Spirochaetaceae;Spirochaeta 2;	14	0.000732894	0	0	0	0	0	0	0	0	14	0	0
DADA_878	SWARM_878	90.5454	Bacteria;Spirochaetes;Spirochaetia;Spirochaetales;Spirochaetaceae;Spirochaeta 2;	20	0.000622407	0	0	0	0	0	20	0	0	0	0	0
DADA_956	SWARM_956	90.8127	Bacteria;Spirochaetes;Spirochaetia;Spirochaetales;Spirochaetaceae;Spirochaeta 2;	8	0.000527351	8	0	0	0	0	0	0	0	0	0	0
DADA_1300	SWARM_1300	83.2117	Bacteria;Spirochaetes;V2072-189E03;	15	0.000271916	0	0	0	0	0	0	0	0	15	0	0
DADA_1345	SWARM_1345	81.2721	Bacteria;WS1;	15	0.00024985	0	0	0	0	0	0	0	0	0	15	0
DADA_1483	SWARM_1483	93.2862	Bacteria;WS1;	8	0.000184417	0	0	0	0	0	0	0	0	0	0	8
DADA_1518	SWARM_1518	89.6797	Bacteria;Zixibacteria;	10	0.000166567	0	0	0	0	0	0	0	0	0	10	0
DADA_1141	SWARM_1141	86.121	Unclassified;	145	0.000366447	0	0	0	0	0	0	0	145	0	0	0
DADA_1197	SWARM_1197	85.2113	Unclassified;	105	0.000333133	0	105	0	0	0	0	0	0	0	0	0
DADA_1366	SWARM_1201	79.2253	Unclassified;	105	0.000240063	0	0	0	0	0	0	0	0	105	0	0
DADA_1249	SWARM_1249	79.8611	Unclassified;	64	0.000299166	0	0	0	0	0	0	0	0	0	0	64
DADA_1285	SWARM_1285	90.9747	Unclassified;	73	0.000281109	0	0	0	0	0	0	0	0	0	73	0
DADA_1333	SWARM_1333	69.6864	Unclassified;	41	0.000253789	0	0	41	0	0	0	0	0	0	0	0
DADA_1343	SWARM_1343	88.5017	Unclassified;	82	0.000249875	0	0	0	0	0	82	0	0	0	0	0
DADA_1344	SWARM_1344	91.3194	Unclassified;	196	0.000249875	0	0	0	0	0	0	196	0	0	0	0
DADA_1368	SWARM_1368	81.338	Unclassified;	65	0.00023727	65	0	0	0	0	0	0	0	0	0	0
DADA_1370	SWARM_1370	83.6299	Unclassified;	42	0.000236646	0	0	0	42	0	0	0	0	0	0	0
DADA_1374	SWARM_1374	79.7909	Unclassified;	20	0.000232192	0	20	0	0	0	0	0	0	0	0	0
DADA_1404	SWARM_1404	90.583	Unclassified;	132	0.000218641	0	0	0	0	0	0	132	0	0	0	0
DADA_1430	SWARM_1430	79.6491	Unclassified;	22	0.000206322	0	0	0	0	0	0	0	0	0	22	0
DADA_1452	SWARM_1452	84.507	Unclassified;	20	0.000194731	0	0	0	0	0	0	0	0	0	20	0
DADA_1541	SWARM_1541	82.6855	Unclassified;	29	0.000157418	29	0	0	0	0	0	0	0	0	0	0
DADA_1565	SWARM_1565	90.106	Unclassified;	9	0.000145612	0	9	0	0	0	0	0	0	0	0	0
DADA_1588	SWARM_1588	70.1389	Unclassified;	14	0.000137457	0	0	0	0	0	0	0	0	14	0	0
DADA_1613	SWARM_1613	89.8246	Unclassified;	8	0.000126002	0	8	0	0	0	0	0	0	0	0	0
DADA_1618	SWARM_1618	90.1408	Unclassified;	8	0.000125102	0	8	0	0	0	0	0	0	0	0	0
DADA_1639	SWARM_1639	90.4594	Unclassified;	61	0.000116597	0	0	0	0	0	0	61	0	0	0	0
DADA_1649	SWARM_1649	69.1228	Unclassified;	23	0.00011396	23	0	0	0	0	0	0	0	0	0	0
DADA_1694	SWARM_1694	68.4028	Unclassified;	7	9.38262e-05	0	0	0	0	7	0	0	0	0	0	0
DADA_1695	SWARM_1695	77.7003	Unclassified;	59	9.37031e-05	0	0	0	0	0	0	59	0	0	0	0
DADA_1696	SWARM_1696	75.0877	Unclassified;	7	9.37031e-05	0	7	0	0	0	0	0	0	0	0	0
DADA_1700	SWARM_1700	88.5017	Unclassified;	20	9.06388e-05	20	0	0	0	0	0	0	0	0	0	0
DADA_1702	SWARM_1702	81.8182	Unclassified;	17	9.06388e-05	0	0	0	0	0	17	0	0	0	0	0
DADA_1725	SWARM_1725	87.9859	Unclassified;	40	8.26446e-05	0	0	0	0	0	0	40	0	0	0	0
DADA_1766	SWARM_1766	85.5634	Unclassified;	37	6.91563e-05	0	0	0	0	0	0	37	0	0	0	0
DADA_1767	SWARM_1767	81.338	Unclassified;	12	6.91563e-05	0	0	0	0	0	12	0	0	0	0	0
DADA_1770	SWARM_1770	90.8759	Unclassified;	11	6.87285e-05	0	0	0	0	0	11	0	0	0	0	0
DADA_1788	SWARM_1788	85.2632	Unclassified;	8	6.24688e-05	0	0	0	8	0	0	0	0	0	0	0
DADA_1816	SWARM_1816	84.1924	Unclassified;	7	5.43833e-05	0	0	0	0	0	0	0	0	0	7	0
DADA_1827	SWARM_1827	69.4737	Unclassified;	4	5.15804e-05	0	0	4	0	0	0	0	0	0	0	0
DADA_1838	SWARM_1838	64.6643	Unclassified;	6	4.72255e-05	0	0	0	6	0	0	0	0	0	0	0
DADA_1840	SWARM_1840	72.4739	Unclassified;	3	4.69131e-05	0	3	0	0	0	0	0	0	0	0	0
DADA_1841	SWARM_1841	85.1449	Unclassified;	3	4.69131e-05	0	3	0	0	0	0	0	0	0	0	0
DADA_1844	SWARM_1844	78.9655	Unclassified;	5	4.61042e-05	0	0	0	0	0	0	0	0	5	0	0
DADA_1845	SWARM_1845	82.5784	Unclassified;	5	4.61042e-05	0	0	0	0	0	0	0	0	5	0	0
DADA_1846	SWARM_1846	70.9343	Unclassified;	21	4.61042e-05	0	0	0	0	0	0	21	0	0	0	0
DADA_1918	SWARM_1918	85.5596	Unclassified;	3	2.29095e-05	0	0	0	0	0	0	0	0	0	0	3
DADA_206	SWARM_206	91.0653	Unclassified;	3	0.00327961	0	0	0	0	0	0	0	0	0	0	3
DADA_389	SWARM_389	91.0653	Unclassified;	6	0.00190342	0	0	0	0	0	6	0	0	0	0	0
DADA_493	SWARM_493	91.5789	Unclassified;	2	0.00147533	0	2	0	0	0	0	0	0	0	0	0
DADA_584	SWARM_584	90.8451	Unclassified;	3	0.00121594	0	0	0	0	0	0	0	0	3	0	0
DADA_596	SWARM_596	74.5645	Unclassified;	5	0.00116809	5	0	0	0	0	0	0	0	0	0	0
DADA_696	SWARM_696	93.1272	Unclassified;	12	0.00093929	0	0	0	0	0	0	12	0	0	0	0
DADA_776	SWARM_776	91.1972	Unclassified;	3	0.00077135	0	0	0	3	0	0	0	0	0	0	0
DADA_836	SWARM_836	86.3014	Unclassified;	3	0.000670546	0	0	0	3	0	0	0	0	0	0	0
DADA_853	SWARM_853	89.4515	Unclassified;	2	0.000656784	0	0	0	0	0	0	0	0	0	0	2
DADA_877	SWARM_877	78.9091	Unclassified;	2	0.000624688	0	0	0	0	0	0	0	0	0	0	2
DADA_95	SWARM_95	89.8246	Unclassified;	2	0.00653153	0	0	0	0	0	0	0	0	0	0	2
DADA_964	SWARM_964	86.1702	Unclassified;	2	0.000519481	0	0	0	0	0	2	0	0	0	0	0

## Sheet: ASV_relative
ASV	SWARM_OTU	identity_to SILVA	Taxonomy_LCA_SILVA	AVERAGE	II_0	II_1	II_2	II_3	III_0	III_3	V_0	V_1	V_2	V_3	V_4
DADA_1804	SWARM_1804	94.8905	Archaea;Asgardaeota;Lokiarchaeia;	6.24805e-05	0	0	0	0	0	0.000687285	0	0	0	0	0
DADA_583	SWARM_583	95.053	Archaea;Asgardaeota;Lokiarchaeia;	0.00132648	0	0	0	0	0	0	0	0	0	0.0145912	0
DADA_05	SWARM_05	92.9577	Archaea;Euryarchaeota;Halobacteria;Halobacteriales;	0.00222389	0	0	0	0	0	0	0.0244628	0	0	0	0
DADA_101	SWARM_101	92.2535	Archaea;Euryarchaeota;Halobacteria;Halobacteriales;	0.00671108	0.0486507	0	0	0	0	0	0.0251712	0	0	0	0
DADA_338	SWARM_101	92.2535	Archaea;Euryarchaeota;Halobacteria;Halobacteriales;	0.00238703	0	0	0	0	0	0	0.0262574	0	0	0	0
DADA_103	SWARM_103	93.8144	Archaea;Euryarchaeota;Halobacteria;Halobacteriales;	0.00648649	0	0	0	0	0	0	0	0.0713514	0	0	0
DADA_104	SWARM_104	92.4915	Archaea;Euryarchaeota;Halobacteria;Halobacteriales;	0.00645399	0	0	0	0	0.0709939	0	0	0	0	0	0
DADA_119	SWARM_119	93.4256	Archaea;Euryarchaeota;Halobacteria;Halobacteriales;	0.00549828	0	0	0	0	0	0.0604811	0	0	0	0	0
DADA_123	SWARM_123	93.3099	Archaea;Euryarchaeota;Halobacteria;Halobacteriales;	0.00527133	0	0	0	0.0579846	0	0	0	0	0	0	0
DADA_158	SWARM_158	93.2384	Archaea;Euryarchaeota;Halobacteria;Halobacteriales;	0.00451282	0.049641	0	0	0	0	0	0	0	0	0	0
DADA_192	SWARM_192	91.8216	Archaea;Euryarchaeota;Halobacteria;Halobacteriales;	0.00379864	0	0	0	0	0.041785	0	0	0	0	0	0
DADA_205	SWARM_205	91.1439	Archaea;Euryarchaeota;Halobacteria;Halobacteriales;	0.00357776	0	0.0393553	0	0	0	0	0	0	0	0	0
DADA_211	SWARM_211	93.6842	Archaea;Euryarchaeota;Halobacteria;Halobacteriales;	0.00352068	0	0	0	0	0	0	0	0	0	0	0.0387275
DADA_26	SWARM_26	90.1754	Archaea;Euryarchaeota;Halobacteria;Halobacteriales;	0.0193251	0	0	0	0	0.212576	0	0	0	0	0	0
DADA_319	SWARM_319	92.8826	Archaea;Euryarchaeota;Halobacteria;Halobacteriales;	0.00248942	0	0	0	0	0	0	0	0	0	0.0273836	0
DADA_363	SWARM_363	92.9825	Archaea;Euryarchaeota;Halobacteria;Halobacteriales;	0.000429323	0	0	0	0	0	0	0.00472255	0	0	0	0
DADA_388	SWARM_388	93.007	Archaea;Euryarchaeota;Halobacteria;Halobacteriales;	0.00208966	0	0	0	0	0	0	0	0	0	0.0229862	0
DADA_400	SWARM_400	92.9577	Archaea;Euryarchaeota;Halobacteria;Halobacteriales;	0.00205216	0	0	0	0	0	0	0.0225738	0	0	0	0
DADA_411	SWARM_411	92.9577	Archaea;Euryarchaeota;Halobacteria;Halobacteriales;	0.00198069	0.0217876	0	0	0	0	0	0	0	0	0	0
DADA_582	SWARM_582	93.662	Archaea;Euryarchaeota;Halobacteria;Halobacteriales;	0.0013309	0	0	0	0	0	0	0.0146399	0	0	0	0
DADA_616	SWARM_616	93.8144	Archaea;Euryarchaeota;Halobacteria;Halobacteriales;	0.0012261	0	0	0	0	0	0	0	0	0.0134871	0	0
DADA_693	SWARM_693	91.6955	Archaea;Euryarchaeota;Halobacteria;Halobacteriales;	0.00102834	0	0	0	0	0	0	0	0	0.0113117	0	0
DADA_756	SWARM_756	90.8772	Archaea;Euryarchaeota;Halobacteria;Halobacteriales;	0.000872204	0	0	0	0	0	0	0	0	0	0.00959424	0
DADA_800	SWARM_800	92.9078	Archaea;Euryarchaeota;Halobacteria;Halobacteriales;	0.000801788	0	0	0	0.00881967	0	0	0	0	0	0	0
DADA_889	SWARM_889	95.4225	Archaea;Euryarchaeota;Halobacteria;Halobacteriales;	0.000661157	0	0	0	0	0	0	0.00727273	0	0	0	0
DADA_1202	SWARM_1202	89.0845	Archaea;Euryarchaeota;Halobacteria;Halobacteriales;Halococcaceae;Halococcus;	0.000360631	0	0	0	0	0	0	0.00396694	0	0	0	0
DADA_1297	SWARM_1297	89.4366	Archaea;Euryarchaeota;Halobacteria;Halobacteriales;Halococcaceae;Halococcus;	0.000299906	0	0	0	0	0	0.00329897	0	0	0	0	0
DADA_318	SWARM_318	89.1228	Archaea;Euryarchaeota;Halobacteria;Halobacteriales;Halococcaceae;Halococcus;	0.00248963	0	0	0	0	0	0	0	0	0	0	0.0273859
DADA_495	SWARM_495	89.1986	Archaea;Euryarchaeota;Halobacteria;Halobacteriales;Halococcaceae;Halococcus;	0.00160147	0	0.0176162	0	0	0	0	0	0	0	0	0
DADA_862	SWARM_862	89.9654	Archaea;Euryarchaeota;Halobacteria;Halobacteriales;Halococcaceae;Halococcus;	0.000711927	0	0	0	0	0	0	0	0	0.00783119	0	0
DADA_56	SWARM_233	93.7063	Archaea;Euryarchaeota;Halobacteria;Halobacteriales;Haloferacaceae;	0.00895826	0	0	0	0	0	0	0	0	0	0.0985409	0
DADA_71	SWARM_233	93.7063	Archaea;Euryarchaeota;Halobacteria;Halobacteriales;Haloferacaceae;	0.00918773	0	0	0	0	0	0.0845361	0.0165289	0	0	0	0
DADA_94	SWARM_233	93.7063	Archaea;Euryarchaeota;Halobacteria;Halobacteriales;Haloferacaceae;	0.00629489	0	0	0	0.0692438	0	0	0	0	0	0	0
DADA_995	SWARM_995	92.7536	Archaea;Euryarchaeota;Halobacteria;Halobacteriales;Haloferacaceae;	0.000528839	0	0	0	0.00581723	0	0	0	0	0	0	0
DADA_667	SWARM_667	90.1754	Archaea;Euryarchaeota;Halobacteria;Halobacteriales;Haloferacaceae;A07HB70;	0.00109048	0	0	0	0	0	0	0.0119953	0	0	0	0
DADA_116	SWARM_116	94.4444	Archaea;Euryarchaeota;Halobacteria;Halobacteriales;Haloferacaceae;Halobellus;	0.00577326	0.0635058	0	0	0	0	0	0	0	0	0	0
DADA_168	SWARM_168	95.0877	Archaea;Euryarchaeota;Halobacteria;Halobacteriales;Haloferacaceae;Halobellus;	0.00431115	0	0	0	0	0	0.0474227	0	0	0	0	0
DADA_303	SWARM_303	95.1049	Archaea;Euryarchaeota;Halobacteria;Halobacteriales;Haloferacaceae;Halobellus;	0.00257085	0	0	0	0	0	0	0	0	0.0282793	0	0
DADA_324	SWARM_324	94.0351	Archaea;Euryarchaeota;Halobacteria;Halobacteriales;Haloferacaceae;Halobellus;	0.00245573	0	0	0	0	0	0	0.027013	0	0	0	0
DADA_39	SWARM_125	90.8772	Archaea;Euryarchaeota;Halobacteria;Halobacteriales;Haloferacaceae;Haloplanus;	0.0156204	0.171825	0	0	0	0	0	0	0	0	0	0
DADA_412	SWARM_125	90.8772	Archaea;Euryarchaeota;Halobacteria;Halobacteriales;Haloferacaceae;Haloplanus;	0.00197918	0	0	0	0	0	0	0.021771	0	0	0	0
DADA_458	SWARM_125	90.8772	Archaea;Euryarchaeota;Halobacteria;Halobacteriales;Haloferacaceae;Haloplanus;	0.00176022	0	0	0	0	0	0	0.0193625	0	0	0	0
DADA_46	SWARM_125	90.8772	Archaea;Euryarchaeota;Halobacteria;Halobacteriales;Haloferacaceae;Haloplanus;	0.00764192	0	0	0	0.0780634	0	0	0.00599764	0	0	0	0
DADA_83	SWARM_125	90.8772	Archaea;Euryarchaeota;Halobacteria;Halobacteriales;Haloferacaceae;Haloplanus;	0.00783427	0	0	0	0	0	0.0541581	0.0320189	0	0	0	0
DADA_210	SWARM_210	95.7895	Archaea;Euryarchaeota;Halobacteria;Halobacteriales;Haloferacaceae;Haloplanus;	0.00355216	0	0	0	0.0114468	0	0	0.0276269	0	0	0	0
DADA_220	SWARM_220	91.6084	Archaea;Euryarchaeota;Halobacteria;Halobacteriales;Haloferacaceae;Haloplanus;	0.0033421	0	0	0	0	0	0	0	0	0.0367631	0	0
DADA_229	SWARM_229	91.2281	Archaea;Euryarchaeota;Halobacteria;Halobacteriales;Haloferacaceae;Haloplanus;	0.00319971	0	0	0	0	0	0.0257045	0.00949233	0	0	0	0
DADA_313	SWARM_313	90.625	Archaea;Euryarchaeota;Halobacteria;Halobacteriales;Haloferacaceae;Haloplanus;	0.00252147	0	0.0277361	0	0	0	0	0	0	0	0	0
DADA_428	SWARM_428	95.8042	Archaea;Euryarchaeota;Halobacteria;Halobacteriales;Haloferacaceae;Haloplanus;	0.00188608	0	0	0	0	0	0	0	0	0	0	0.0207469
DADA_603	SWARM_603	94.7552	Archaea;Euryarchaeota;Halobacteria;Halobacteriales;Haloferacaceae;Haloplanus;	0.00125379	0	0	0	0	0	0	0	0	0	0.0137917	0
DADA_88	SWARM_88	91.5194	Archaea;Euryarchaeota;Halobacteria;Halobacteriales;Haloferacaceae;Haloplanus;	0.00758353	0	0	0.0834188	0	0	0	0	0	0	0	0
DADA_988	SWARM_988	91.5789	Archaea;Euryarchaeota;Halobacteria;Halobacteriales;Haloferacaceae;Halorubellus;	0.000540541	0	0	0	0	0	0	0	0.00594595	0	0	0
DADA_1235	SWARM_1235	97.8947	Archaea;Euryarchaeota;Halobacteria;Halobacteriales;Haloferacaceae;Halorubrum;	0.000336188	0	0	0	0	0	0	0	0	0.00369806	0	0
DADA_1346	SWARM_1346	89.8246	Archaea;Euryarchaeota;Halobacteria;Halobacteriales;Haloferacaceae;Halorubrum;	0.000272564	0	0	0	0	0	0	0	0	0	0.0029982	0
DADA_525	SWARM_525	97.8495	Archaea;Euryarchaeota;Halobacteria;Halobacteriales;Haloferacaceae;Halorubrum;	0.00150802	0.0165883	0	0	0	0	0	0	0	0	0	0
DADA_695	SWARM_695	96.1404	Archaea;Euryarchaeota;Halobacteria;Halobacteriales;Haloferacaceae;Halorubrum;	0.00102608	0	0	0	0	0	0	0.0112869	0	0	0	0
DADA_905	SWARM_905	89.5105	Archaea;Euryarchaeota;Halobacteria;Halobacteriales;Haloferacaceae;Halorubrum;	0.000647404	0	0.00712144	0	0	0	0	0	0	0	0	0
DADA_208	SWARM_208	95.4386	Archaea;Euryarchaeota;Halobacteria;Halobacteriales;Haloferacaceae;Halorussus;	0.00357388	0	0	0	0	0	0.0393127	0	0	0	0	0
DADA_715	SWARM_715	92.069	Archaea;Euryarchaeota;Halobacteria;Halobacteriales;Haloferacaceae;Natronorubrum;	0.000988142	0	0.0108696	0	0	0	0	0	0	0	0	0
DADA_79	SWARM_79	92.6056	Archaea;Euryarchaeota;Halobacteria;Halobacteriales;Haloferacaceae;Salinarchaeum;	0.00827995	0	0.0910795	0	0	0	0	0	0	0	0	0
DADA_114	SWARM_114	94.5848	Archaea;Euryarchaeota;Halobacteria;Halobacteriales;Haloferacaceae;Salinigranum;	0.00586391	0	0	0	0	0.064503	0	0	0	0	0	0
DADA_126	SWARM_126	94.1176	Archaea;Euryarchaeota;Halobacteria;Halobacteriales;Haloferacaceae;Salinigranum;	0.00520102	0	0	0	0	0	0	0	0	0.0572112	0	0
DADA_148	SWARM_148	94.7368	Archaea;Euryarchaeota;Halobacteria;Halobacteriales;Haloferacaceae;Salinigranum;	0.00474402	0	0	0	0	0	0	0.0521842	0	0	0	0
DADA_17	SWARM_17	95.0877	Archaea;Euryarchaeota;Halobacteria;Halobacteriales;Haloferacaceae;Salinigranum;	0.014508	0	0	0	0	0	0.159588	0	0	0	0	0
DADA_19	SWARM_17	95.0877	Archaea;Euryarchaeota;Halobacteria;Halobacteriales;Haloferacaceae;Salinigranum;	0.0231857	0	0	0.255043	0	0	0	0	0	0	0	0
DADA_47	SWARM_17	95.0877	Archaea;Euryarchaeota;Halobacteria;Halobacteriales;Haloferacaceae;Salinigranum;	0.00473114	0	0	0	0	0	0	0.0520425	0	0	0	0
DADA_31	SWARM_31	94.8905	Archaea;Euryarchaeota;Halobacteria;Halobacteriales;Haloferacaceae;Salinigranum;	0.0174799	0	0.192279	0	0	0	0	0	0	0	0	0
DADA_36	SWARM_36	95.4386	Archaea;Euryarchaeota;Halobacteria;Halobacteriales;Haloferacaceae;Salinigranum;	0.0163712	0	0	0	0	0	0	0	0	0	0	0.180083
DADA_38	SWARM_38	95.053	Archaea;Euryarchaeota;Halobacteria;Halobacteriales;Haloferacaceae;Salinigranum;	0.0156263	0	0	0	0.17189	0	0	0	0	0	0	0
DADA_60	SWARM_60	93.9716	Archaea;Euryarchaeota;Halobacteria;Halobacteriales;Haloferacaceae;Salinigranum;	0.0110565	0	0	0	0	0	0	0	0.121622	0	0	0
DADA_77	SWARM_77	94.5652	Archaea;Euryarchaeota;Halobacteria;Halobacteriales;Haloferacaceae;Salinigranum;	0.00859303	0	0	0	0	0.0945233	0	0	0	0	0	0
DADA_92	SWARM_92	89.7887	Archaea;Euryarchaeota;Halobacteria;Halobacteriales;Haloferacaceae;Salinigranum;	0.00729277	0	0	0	0	0	0	0.0194569	0	0	0.0607635	0
DADA_1002	SWARM_1002	95.7747	Archaea;Euryarchaeota;Halobacteria;Halobacteriales;Halomicrobiaceae;	0.000523774	0	0	0	0	0	0	0.00576151	0	0	0	0
DADA_1130	SWARM_1130	94.0141	Archaea;Euryarchaeota;Halobacteria;Halobacteriales;Halomicrobiaceae;	0.000409424	0	0	0	0.00450366	0	0	0	0	0	0	0
DADA_277	SWARM_277	92.8058	Archaea;Euryarchaeota;Halobacteria;Halobacteriales;Halomicrobiaceae;	0.00270396	0	0	0.0297436	0	0	0	0	0	0	0	0
DADA_396	SWARM_396	91.9861	Archaea;Euryarchaeota;Halobacteria;Halobacteriales;Halomicrobiaceae;	0.00206388	0	0	0	0	0	0	0	0.0227027	0	0	0
DADA_1553	SWARM_1553	99.2982	Archaea;Euryarchaeota;Halobacteria;Halobacteriales;Halomicrobiaceae;Haloarcula;	0.000167436	0	0	0	0	0	0	0.00184179	0	0	0	0
DADA_1098	SWARM_1098	96.0289	Archaea;Euryarchaeota;Halobacteria;Halobacteriales;Halomicrobiaceae;Halomicroarcula;	0.00043512	0	0	0.00478632	0	0	0	0	0	0	0	0
DADA_1176	SWARM_1176	91.8216	Archaea;Euryarchaeota;Halobacteria;Halobacteriales;Halomicrobiaceae;Halomicrobium;	0.000377216	0	0	0	0	0	0	0	0	0	0	0.00414938
DADA_355	SWARM_355	94.2652	Archaea;Euryarchaeota;Halobacteria;Halobacteriales;Halomicrobiaceae;Halorientalis;	0.00228679	0	0	0	0	0	0.0251546	0	0	0	0	0
DADA_427	SWARM_427	96.3636	Archaea;Euryarchaeota;Halobacteria;Halobacteriales;Halomicrobiaceae;Halorientalis;	0.00189358	0	0	0	0.0208294	0	0	0	0	0	0	0
DADA_121	SWARM_121	92.6056	Archaea;Euryarchaeota;Halobacteria;Halobacteriales;Halomicrobiaceae;Natronomonas;	0.00541081	0	0	0	0	0	0.0595189	0	0	0	0	0
DADA_15	SWARM_15	90.5263	Archaea;Euryarchaeota;Halobacteria;Halobacteriales;Halomicrobiaceae;Natronomonas;	0.025489	0	0	0	0.14787	0	0.132509	0	0	0	0	0
DADA_29	SWARM_15	90.5263	Archaea;Euryarchaeota;Halobacteria;Halobacteriales;Halomicrobiaceae;Natronomonas;	0.0181986	0	0	0	0	0	0	0	0	0	0.160903	0.0392808
DADA_499	SWARM_15	90.5263	Archaea;Euryarchaeota;Halobacteria;Halobacteriales;Halomicrobiaceae;Natronomonas;	0.0015842	0	0	0	0	0	0	0.0174262	0	0	0	0
DADA_96	SWARM_190	92.0415	Archaea;Euryarchaeota;Halobacteria;Halobacteriales;Halomicrobiaceae;Natronomonas;	0.00705517	0	0	0.0776068	0	0	0	0	0	0	0	0
DADA_199	SWARM_199	91.8216	Archaea;Euryarchaeota;Halobacteria;Halobacteriales;Halomicrobiaceae;Natronomonas;	0.00368481	0	0	0	0.0405329	0	0	0	0	0	0	0
DADA_362	SWARM_362	91.958	Archaea;Euryarchaeota;Halobacteria;Halobacteriales;Halomicrobiaceae;Natronomonas;	0.00224888	0	0.0247376	0	0	0	0	0	0	0	0	0
DADA_398	SWARM_398	92.2807	Archaea;Euryarchaeota;Halobacteria;Halobacteriales;Halomicrobiaceae;Natronomonas;	0.00205668	0	0	0	0	0	0	0	0	0.0226235	0	0
DADA_501	SWARM_501	92.6056	Archaea;Euryarchaeota;Halobacteria;Halobacteriales;Halomicrobiaceae;Natronomonas;	0.00158087	0	0	0	0	0	0	0	0	0	0.0173896	0
DADA_748	SWARM_748	92.9577	Archaea;Euryarchaeota;Halobacteria;Halobacteriales;Halomicrobiaceae;uncultured;	0.000897285	0	0	0	0	0	0	0.00987013	0	0	0	0
DADA_1584	SWARM_1584	85.8621	Archaea;Hadesarchaeaeota;	0.000150886	0	0	0	0	0	0	0	0	0	0	0.00165975
DADA_1739	SWARM_1739	85.1211	Archaea;Nanoarchaeaeota;Nanohaloarchaeia;Nanohaloarchaeales;Nanohaloarchaeaceae;Candidatus Nanosalinarum;	8.58645e-05	0	0	0	0	0	0	0.00094451	0	0	0	0
DADA_1882	SWARM_1882	93.7778	Bacteria;Acidobacteria;Aminicenantia;Aminicenantales;	3.74883e-05	0	0	0	0	0	0.000412371	0	0	0	0	0
DADA_1254	SWARM_1254	94.6565	Bacteria;Actinobacteria;Acidimicrobiia;Microtrichales;	0.000324127	0	0	0	0.0035654	0	0	0	0	0	0	0
DADA_1274	SWARM_1274	93.662	Bacteria;Actinobacteria;Actinobacteria;Propionibacteriales;Nocardioidaceae;Nocardioides;	0.0003108	0	0	0.0034188	0	0	0	0	0	0	0	0
DADA_1431	SWARM_1431	90.378	Bacteria;Actinobacteria;Nitriliruptoria;Euzebyales;Euzebyaceae;uncultured;	0.00022493	0	0	0	0	0	0.00247423	0	0	0	0	0
DADA_1170	SWARM_1170	92.9577	Bacteria;Actinobacteria;Rubrobacteria;Rubrobacterales;Rubrobacteriaceae;Rubrobacter;	0.000382633	0.00420896	0	0	0	0	0	0	0	0	0	0
DADA_1519	SWARM_1519	90.8451	Bacteria;Aegiribacteria;	0.000181709	0	0	0	0	0	0	0	0	0	0.0019988	0
DADA_1769	SWARM_1769	91.3669	Bacteria;Aegiribacteria;	7.49766e-05	0	0	0	0	0	0.000824742	0	0	0	0	0
DADA_1236	SWARM_1236	94.4828	Bacteria;Bacteroidetes;Bacteroidia;Bacteroidales;	0.000336188	0	0	0	0	0	0	0	0	0.00369806	0	0
DADA_1014	SWARM_1014	87.5912	Bacteria;Bacteroidetes;Bacteroidia;Bacteroidales;Marinilabiliaceae;uncultured;	0.000514169	0	0	0	0	0	0	0	0	0.00565586	0	0
DADA_128	SWARM_128	87.2792	Bacteria;Bacteroidetes;Bacteroidia;Bacteroidales;Marinilabiliaceae;uncultured;	0.0051242	0	0	0	0	0	0	0	0	0	0.0563662	0
DADA_193	SWARM_128	87.2792	Bacteria;Bacteroidetes;Bacteroidia;Bacteroidales;Marinilabiliaceae;uncultured;	0.00379694	0	0	0	0	0	0	0	0	0.0417664	0	0
DADA_1701	SWARM_1701	91.1972	Bacteria;Bacteroidetes;Bacteroidia;Bacteroidales;Marinilabiliaceae;uncultured;	9.88787e-05	0	0	0	0	0	0	0	0	0.00108767	0	0
DADA_1726	SWARM_1726	87.1324	Bacteria;Bacteroidetes;Bacteroidia;Bacteroidales;Marinilabiliaceae;uncultured;	9.00313e-05	0.000990344	0	0	0	0	0	0	0	0	0	0
DADA_198	SWARM_198	87.5912	Bacteria;Bacteroidetes;Bacteroidia;Bacteroidales;Marinilabiliaceae;uncultured;	0.00371784	0	0	0	0	0	0	0	0	0.0408962	0	0
DADA_366	SWARM_366	86.9258	Bacteria;Bacteroidetes;Bacteroidia;Bacteroidales;Marinilabiliaceae;uncultured;	0.00223502	0	0	0	0	0	0	0	0	0	0.0245852	0
DADA_522	SWARM_522	88.6121	Bacteria;Bacteroidetes;Bacteroidia;Bacteroidales;Marinilabiliaceae;uncultured;	0.00152292	0	0	0.0167521	0	0	0	0	0	0	0	0
DADA_54	SWARM_54	87.3239	Bacteria;Bacteroidetes;Bacteroidia;Bacteroidales;Marinilabiliaceae;uncultured;	0.0121464	0	0	0	0	0	0	0	0	0	0	0.13361
DADA_626	SWARM_626	88.3803	Bacteria;Bacteroidetes;Bacteroidia;Bacteroidales;Marinilabiliaceae;uncultured;	0.00119415	0	0	0	0.0131357	0	0	0	0	0	0	0
DADA_674	SWARM_674	87.234	Bacteria;Bacteroidetes;Bacteroidia;Bacteroidales;Marinilabiliaceae;uncultured;	0.00107466	0	0	0	0	0	0.0118213	0	0	0	0	0
DADA_1171	SWARM_1171	94.3463	Bacteria;Bacteroidetes;Bacteroidia;Bacteroidales;SB-5;	0.000381589	0	0	0	0	0	0	0	0	0	0.00419748	0
DADA_1221	SWARM_1221	90.4594	Bacteria;Bacteroidetes;Bacteroidia;Bacteroidales;SB-5;	0.00034398	0	0	0	0	0	0	0	0.00378378	0	0	0
DADA_1836	SWARM_1836	90.8127	Bacteria;Bacteroidetes;Bacteroidia;Bacteroidales;SB-5;	5.45127e-05	0	0	0	0	0	0	0	0	0	0.00059964	0
DADA_1468	SWARM_1468	86.6667	Bacteria;Bacteroidetes;Bacteroidia;Chitinophagales;uncultured;	0.000204443	0	0.00224888	0	0	0	0	0	0	0	0	0
DADA_1924	SWARM_1924	93.8849	Bacteria;Bacteroidetes;Bacteroidia;Cytophagales;Amoebophilaceae;Candidatus Amoebophilus;	2.25078e-05	0.000247586	0	0	0	0	0	0	0	0	0	0
DADA_1621	SWARM_1621	90.8127	Bacteria;Bacteroidetes;Bacteroidia;Cytophagales;Cyclobacteriaceae;	0.000135047	0.00148552	0	0	0	0	0	0	0	0	0	0
DADA_1651	SWARM_1651	85.3282	Bacteria;Bacteroidetes;Bacteroidia;Cytophagales;Flammeovirgaceae;Luteivirga;	0.000123793	0.00136172	0	0	0	0	0	0	0	0	0	0
DADA_904	SWARM_904	90.625	Bacteria;Bacteroidetes;Bacteroidia;Flavobacteriales;Cryomorphaceae;uncultured;	0.000647404	0	0.00712144	0	0	0	0	0	0	0	0	0
DADA_1622	SWARM_1622	83.0986	Bacteria;Bacteroidetes;Bacteroidia;SM1A07;	0.000135047	0.00148552	0	0	0	0	0	0	0	0	0	0
DADA_1760	SWARM_1760	82.6389	Bacteria;Bacteroidetes;Bacteroidia;SM1A07;	7.72781e-05	0	0	0	0	0	0	0.000850059	0	0	0	0
DADA_1289	SWARM_1289	86.9258	Bacteria;Bacteroidetes;Bacteroidia;Sphingobacteriales;	0.000301773	0	0	0	0	0	0	0	0	0	0	0.0033195
DADA_1334	SWARM_1334	87.8151	Bacteria;Bacteroidetes;Bacteroidia;Sphingobacteriales;E6aC02;	0.00027686	0	0	0	0	0	0	0	0	0.00304546	0	0
DADA_1585	SWARM_1585	88.8087	Bacteria;Bacteroidetes;Bacteroidia;Sphingobacteriales;E6aC02;	0.000150886	0	0	0	0	0	0	0	0	0	0	0.00165975
DADA_1407	SWARM_1407	90.106	Bacteria;Bacteroidetes;Ignavibacteria;OPB56;	0.000236222	0	0	0	0	0	0	0	0	0	0.00259844	0
DADA_1666	SWARM_1666	93.2127	Bacteria;Bacteroidetes;Rhodothermia;Balneolales;Balneolaceae;uncultured;	0.000118654	0	0	0	0	0	0	0	0	0.0013052	0	0
DADA_1895	SWARM_1895	95.6679	Bacteria;Bacteroidetes;Rhodothermia;Balneolales;Balneolaceae;uncultured;	3.43458e-05	0	0	0	0	0	0	0.000377804	0	0	0	0
DADA_822	SWARM_822	94.5652	Bacteria;Bacteroidetes;Rhodothermia;Balneolales;Balneolaceae;uncultured;	0.000754432	0	0	0	0	0	0	0	0	0	0	0.00829876
DADA_03	SWARM_03	91.5194	Bacteria;Bacteroidetes;Rhodothermia;Rhodothermales;Rhodothermaceae;	0.0339207	0.00259965	0	0	0.135297	0	0	0.110366	0.124865	0	0	0
DADA_07	SWARM_03	91.5194	Bacteria;Bacteroidetes;Rhodothermia;Rhodothermales;Rhodothermaceae;	0.0237085	0.177148	0	0	0	0	0	0.0318772	0	0	0.0517689	0
DADA_147	SWARM_03	91.5194	Bacteria;Bacteroidetes;Rhodothermia;Rhodothermales;Rhodothermaceae;	0.00474852	0	0	0	0	0	0.0522337	0	0	0	0	0
DADA_16	SWARM_03	91.5194	Bacteria;Bacteroidetes;Rhodothermia;Rhodothermales;Rhodothermaceae;	0.0249258	0.087893	0.125937	0	0	0	0	0.0603542	0	0	0	0
DADA_32	SWARM_03	91.5194	Bacteria;Bacteroidetes;Rhodothermia;Rhodothermales;Rhodothermaceae;	0.00441454	0	0	0.0317949	0	0	0	0.0167651	0	0	0	0
DADA_542	SWARM_03	91.5194	Bacteria;Bacteroidetes;Rhodothermia;Rhodothermales;Rhodothermaceae;	0.0014554	0	0	0	0	0	0	0.0160094	0	0	0	0
DADA_102	SWARM_102	91.5194	Bacteria;Bacteroidetes;Rhodothermia;Rhodothermales;Rhodothermaceae;	0.00666415	0	0	0	0	0	0	0	0	0	0	0.0733057
DADA_1055	SWARM_1055	90.0709	Bacteria;Bacteroidetes;Rhodothermia;Rhodothermales;Rhodothermaceae;	0.000477034	0	0.00524738	0	0	0	0	0	0	0	0	0
DADA_796	SWARM_1055	90.0709	Bacteria;Bacteroidetes;Rhodothermia;Rhodothermales;Rhodothermaceae;	0.000808081	0	0	0.00888889	0	0	0	0	0	0	0	0
DADA_214	SWARM_1173	90.5263	Bacteria;Bacteroidetes;Rhodothermia;Rhodothermales;Rhodothermaceae;	0.00126239	0	0	0	0.0138863	0	0	0	0	0	0	0
DADA_939	SWARM_1173	90.5263	Bacteria;Bacteroidetes;Rhodothermia;Rhodothermales;Rhodothermaceae;	0.000592465	0	0	0	0	0	0	0.00651712	0	0	0	0
DADA_267	SWARM_267	90.5263	Bacteria;Bacteroidetes;Rhodothermia;Rhodothermales;Rhodothermaceae;	0.0027914	0	0	0	0	0	0	0	0	0	0	0.0307054
DADA_43	SWARM_43	91.1972	Bacteria;Bacteroidetes;Rhodothermia;Rhodothermales;Rhodothermaceae;	0.0140881	0	0	0	0	0.15497	0	0	0	0	0	0
DADA_477	SWARM_477	90.493	Bacteria;Bacteroidetes;Rhodothermia;Rhodothermales;Rhodothermaceae;	0.0016899	0	0	0	0	0	0	0	0	0	0.0185888	0
DADA_67	SWARM_67	91.0345	Bacteria;Bacteroidetes;Rhodothermia;Rhodothermales;Rhodothermaceae;	0.00967034	0	0	0	0	0	0	0	0	0.106374	0	0
DADA_802	SWARM_802	90.5263	Bacteria;Bacteroidetes;Rhodothermia;Rhodothermales;Rhodothermaceae;	0.00079975	0	0	0	0	0	0.00879725	0	0	0	0	0
DADA_935	SWARM_935	91.9014	Bacteria;Bacteroidetes;Rhodothermia;Rhodothermales;Rhodothermaceae;	0.000601052	0	0	0	0	0	0	0.00661157	0	0	0	0
DADA_969	SWARM_969	97.5439	Bacteria;Bacteroidetes;Rhodothermia;Rhodothermales;Rhodothermaceae;	0.000562696	0.00618965	0	0	0	0	0	0	0	0	0	0
DADA_1004	SWARM_1004	90.8451	Bacteria;Bacteroidetes;Rhodothermia;Rhodothermales;Rhodothermaceae;Salinibacter;	0.000519481	0	0	0	0	0	0	0.00571429	0	0	0	0
DADA_1037	SWARM_1037	88.6207	Bacteria;Bacteroidetes;Rhodothermia;Rhodothermales;Rhodothermaceae;Salinibacter;	0.000495172	0.00544689	0	0	0	0	0	0	0	0	0	0
DADA_1100	SWARM_1100	90.8451	Bacteria;Bacteroidetes;Rhodothermia;Rhodothermales;Rhodothermaceae;Salinibacter;	0.000435066	0	0	0	0	0	0	0	0	0.00478573	0	0
DADA_1295	SWARM_1295	91.6058	Bacteria;Bacteroidetes;Rhodothermia;Rhodothermales;Rhodothermaceae;Salinibacter;	0.000300526	0	0	0	0	0	0	0.00330579	0	0	0	0
DADA_1389	SWARM_1389	95.5479	Bacteria;Bacteroidetes;Rhodothermia;Rhodothermales;Rhodothermaceae;Salinibacter;	0.000247586	0.00272345	0	0	0	0	0	0	0	0	0	0
DADA_200	SWARM_200	92.5795	Bacteria;Bacteroidetes;Rhodothermia;Rhodothermales;Rhodothermaceae;Salinibacter;	0.00367052	0	0	0	0	0	0	0	0	0	0.0403758	0
DADA_269	SWARM_269	91.9014	Bacteria;Bacteroidetes;Rhodothermia;Rhodothermales;Rhodothermaceae;Salinibacter;	0.00276625	0	0	0	0	0	0	0	0	0	0	0.0304288
DADA_41	SWARM_41	92.2262	Bacteria;Bacteroidetes;Rhodothermia;Rhodothermales;Rhodothermaceae;Salinibacter;	0.0150871	0.112404	0	0	0	0	0	0.0535537	0	0	0	0
DADA_50	SWARM_50	92.4658	Bacteria;Bacteroidetes;Rhodothermia;Rhodothermales;Rhodothermaceae;Salinibacter;	0.0132768	0	0	0	0	0.146045	0	0	0	0	0	0
DADA_552	SWARM_552	92.2262	Bacteria;Bacteroidetes;Rhodothermia;Rhodothermales;Rhodothermaceae;Salinibacter;	0.00142535	0	0	0	0	0	0	0.0156789	0	0	0	0
DADA_566	SWARM_566	90.681	Bacteria;Bacteroidetes;Rhodothermia;Rhodothermales;Rhodothermaceae;Salinibacter;	0.00137592	0	0	0	0	0	0	0	0.0151351	0	0	0
DADA_66	SWARM_66	95.0704	Bacteria;Bacteroidetes;Rhodothermia;Rhodothermales;Rhodothermaceae;Salinibacter;	0.00981328	0	0.107946	0	0	0	0	0	0	0	0	0
DADA_87	SWARM_87	93.0657	Bacteria;Bacteroidetes;Rhodothermia;Rhodothermales;Rhodothermaceae;Salinibacter;	0.00761671	0	0	0	0	0	0	0	0.0837838	0	0	0
DADA_1723	SWARM_1723	85.567	Bacteria;BRC1;	9.08546e-05	0	0	0	0	0	0	0	0	0	0.0009994	0
DADA_1076	SWARM_1076	95.7895	Bacteria;Chloroflexi;Anaerolineae;Anaerolineales;Anaerolineaceae;uncultured;	0.000454273	0	0	0	0	0	0	0	0	0	0.004997	0
DADA_1077	SWARM_1077	94.2529	Bacteria;Chloroflexi;Anaerolineae;Anaerolineales;Anaerolineaceae;uncultured;	0.000452659	0	0	0	0	0	0	0	0	0	0	0.00497925
DADA_872	SWARM_872	88.7324	Bacteria;Chloroflexi;Anaerolineae;Anaerolineales;Anaerolineaceae;uncultured;	0.000690495	0	0	0	0	0	0	0	0	0	0.00759544	0
DADA_1086	SWARM_1086	84.1549	Bacteria;Chloroflexi;Anaerolineae;SBR1031;	0.000443542	0	0	0	0.00487896	0	0	0	0	0	0	0
DADA_1125	SWARM_1125	91.5493	Bacteria;Chloroflexi;Anaerolineae;SBR1031;	0.000412371	0	0	0	0	0	0.00453608	0	0	0	0	0
DADA_1175	SWARM_1175	92.6471	Bacteria;Chloroflexi;Anaerolineae;SBR1031;	0.000377216	0	0	0	0	0	0	0	0	0	0	0.00414938
DADA_1224	SWARM_1224	91.4894	Bacteria;Chloroflexi;Anaerolineae;SBR1031;	0.000341186	0	0	0	0.00375305	0	0	0	0	0	0	0
DADA_1650	SWARM_1650	85.3047	Bacteria;Chloroflexi;Anaerolineae;SBR1031;	0.00012432	0	0	0.00136752	0	0	0	0	0	0	0	0
DADA_1724	SWARM_1724	92.5795	Bacteria;Chloroflexi;Anaerolineae;SBR1031;	9.08546e-05	0	0	0	0	0	0	0	0	0	0.0009994	0
DADA_481	SWARM_481	90.8451	Bacteria;Chloroflexi;Anaerolineae;SBR1031;	0.00167172	0	0	0	0	0	0	0	0	0	0.018389	0
DADA_683	SWARM_683	94.3463	Bacteria;Chloroflexi;Anaerolineae;SBR1031;	0.00105391	0	0	0	0	0	0	0	0	0	0.011593	0
DADA_784	SWARM_784	91.1661	Bacteria;Chloroflexi;Anaerolineae;SBR1031;	0.000829876	0	0	0	0	0	0	0	0	0	0	0.00912863
DADA_801	SWARM_801	91.9014	Bacteria;Chloroflexi;Anaerolineae;SBR1031;	0.00079975	0	0	0	0	0	0.00879725	0	0	0	0	0
DADA_859	SWARM_859	84.8592	Bacteria;Chloroflexi;Anaerolineae;SBR1031;	0.000712277	0	0	0	0	0	0.00783505	0	0	0	0	0
DADA_871	SWARM_859	84.8592	Bacteria;Chloroflexi;Anaerolineae;SBR1031;	0.000690495	0	0	0	0	0	0	0	0	0	0.00759544	0
DADA_953	SWARM_953	94.8148	Bacteria;Chloroflexi;Anaerolineae;SBR1031;	0.000580017	0	0	0	0.00638018	0	0	0	0	0	0	0
DADA_1912	SWARM_1912	86.9718	Bacteria;Chloroflexi;Anaerolineae;SBR1031;A4b;	3.00526e-05	0	0	0	0	0	0	0.000330579	0	0	0	0
DADA_1049	SWARM_1049	90.106	Bacteria;Chloroflexi;Chloroflexia;Chloroflexales;Chloroflexaceae;Candidatus Chlorothrix;	0.000480841	0	0	0	0	0	0	0.00528926	0	0	0	0
DADA_189	SWARM_1049	90.106	Bacteria;Chloroflexi;Chloroflexia;Chloroflexales;Chloroflexaceae;Candidatus Chlorothrix;	0.00385627	0	0	0	0	0	0	0	0	0.042419	0	0
DADA_476	SWARM_1049	90.106	Bacteria;Chloroflexi;Chloroflexia;Chloroflexales;Chloroflexaceae;Candidatus Chlorothrix;	0.00169648	0	0	0	0	0.0186613	0	0	0	0	0	0
DADA_792	SWARM_1049	90.106	Bacteria;Chloroflexi;Chloroflexia;Chloroflexales;Chloroflexaceae;Candidatus Chlorothrix;	0.000810282	0.0089131	0	0	0	0	0	0	0	0	0	0
DADA_23	SWARM_107	84.8592	Bacteria;Chloroflexi;Chloroflexia;Chloroflexales;Chloroflexaceae;Candidatus Chlorothrix;	0.0199339	0	0	0	0	0	0	0	0	0.219273	0	0
DADA_24	SWARM_107	84.8592	Bacteria;Chloroflexi;Chloroflexia;Chloroflexales;Chloroflexaceae;Candidatus Chlorothrix;	0.00136525	0	0	0	0	0	0	0.0150177	0	0	0	0
DADA_59	SWARM_107	84.8592	Bacteria;Chloroflexi;Chloroflexia;Chloroflexales;Chloroflexaceae;Candidatus Chlorothrix;	0.0112531	0	0	0	0	0	0	0	0.123784	0	0	0
DADA_1178	SWARM_1178	87.5912	Bacteria;Chloroflexi;Chloroflexia;Chloroflexales;Chloroflexaceae;Candidatus Chlorothrix;	0.000375739	0	0	0	0	0	0	0	0	0.00413313	0	0
DADA_1203	SWARM_1203	85.159	Bacteria;Chloroflexi;Chloroflexia;Chloroflexales;Chloroflexaceae;Candidatus Chlorothrix;	0.000360125	0.00396138	0	0	0	0	0	0	0	0	0	0
DADA_1232	SWARM_1232	86.1592	Bacteria;Chloroflexi;Chloroflexia;Chloroflexales;Chloroflexaceae;Candidatus Chlorothrix;	0.000337395	0	0	0	0	0	0.00371134	0	0	0	0	0
DADA_1441	SWARM_1441	87.3646	Bacteria;Chloroflexi;Chloroflexia;Chloroflexales;Chloroflexaceae;Candidatus Chlorothrix;	0.00021756	0	0	0.00239316	0	0	0	0	0	0	0	0
DADA_145	SWARM_145	85.2113	Bacteria;Chloroflexi;Chloroflexia;Chloroflexales;Chloroflexaceae;Candidatus Chlorothrix;	0.00477807	0	0	0	0	0	0	0	0	0	0	0.0525588
DADA_203	SWARM_203	85.0534	Bacteria;Chloroflexi;Chloroflexia;Chloroflexales;Chloroflexaceae;Candidatus Chlorothrix;	0.00361424	0	0	0	0	0.0397566	0	0	0	0	0	0
DADA_204	SWARM_204	89.1986	Bacteria;Chloroflexi;Chloroflexia;Chloroflexales;Chloroflexaceae;Candidatus Chlorothrix;	0.00360528	0	0	0.0396581	0	0	0	0	0	0	0	0
DADA_21	SWARM_21	85.0534	Bacteria;Chloroflexi;Chloroflexia;Chloroflexales;Chloroflexaceae;Candidatus Chlorothrix;	0.0226884	0	0	0.249573	0	0	0	0	0	0	0	0
DADA_215	SWARM_215	90.106	Bacteria;Chloroflexi;Chloroflexia;Chloroflexales;Chloroflexaceae;Candidatus Chlorothrix;	0.0034398	0	0	0	0	0	0	0	0.0378378	0	0	0
DADA_466	SWARM_466	98.9247	Bacteria;Chloroflexi;Chloroflexia;Chloroflexales;Chloroflexaceae;Candidatus Chlorothrix;	0.00174027	0	0	0	0	0	0	0	0	0.0191429	0	0
DADA_504	SWARM_504	84.0989	Bacteria;Chloroflexi;Chloroflexia;Chloroflexales;Chloroflexaceae;Candidatus Chlorothrix;	0.00156429	0.0172072	0	0	0	0	0	0	0	0	0	0
DADA_758	SWARM_758	88.938	Bacteria;Chloroflexi;Chloroflexia;Chloroflexales;Chloroflexaceae;Candidatus Chlorothrix;	0.000870025	0	0	0	0.00957028	0	0	0	0	0	0	0
DADA_942	SWARM_942	85.0365	Bacteria;Chloroflexi;Chloroflexia;Chloroflexales;Chloroflexaceae;Candidatus Chlorothrix;	0.000589681	0	0	0	0	0	0	0	0.00648649	0	0	0
DADA_1486	SWARM_1486	87.7193	Bacteria;Chloroflexi;Chloroflexia;Thermomicrobiales;JG30-KF-CM45;	0.00019656	0	0	0	0	0	0	0	0.00216216	0	0	0
DADA_1099	SWARM_1099	94.8339	Bacteria;Cyanobacteria;Oxyphotobacteria;Nostocales;	0.00043512	0	0	0.00478632	0	0	0	0	0	0	0	0
DADA_602	SWARM_602	94.3662	Bacteria;Cyanobacteria;Oxyphotobacteria;Nostocales;	0.00125392	0	0	0	0	0.0137931	0	0	0	0	0	0
DADA_762	SWARM_762	94.3463	Bacteria;Cyanobacteria;Oxyphotobacteria;Nostocales;	0.000866551	0.00953206	0	0	0	0	0	0	0	0	0	0
DADA_907	SWARM_907	94.3463	Bacteria;Cyanobacteria;Oxyphotobacteria;Nostocales;	0.000643984	0	0	0	0	0	0	0.00708383	0	0	0	0
DADA_395	SWARM_395	96.875	Bacteria;Cyanobacteria;Oxyphotobacteria;Nostocales;Coleofasciculaceae;Coleofasciculus PCC-7420;	0.00206388	0	0	0	0	0	0	0	0.0227027	0	0	0
DADA_1104	SWARM_1104	89.0459	Bacteria;Cyanobacteria;Oxyphotobacteria;Nostocales;Geitlerinemaceae;Geitlerinema PCC-9228;	0.000429323	0	0	0	0	0	0	0.00472255	0	0	0	0
DADA_1133	SWARM_1133	90.6574	Bacteria;Cyanobacteria;Oxyphotobacteria;Nostocales;Geitlerinemaceae;Geitlerinema PCC-9228;	0.000405141	0.00445655	0	0	0	0	0	0	0	0	0	0
DADA_1179	SWARM_1179	92.0139	Bacteria;Cyanobacteria;Oxyphotobacteria;Nostocales;Microcystaceae;Synechocystis BDHKU-20401;	0.000375305	0	0	0	0.00412835	0	0	0	0	0	0	0
DADA_1313	SWARM_1313	91.0653	Bacteria;Cyanobacteria;Oxyphotobacteria;Nostocales;Microcystaceae;Synechocystis BDHKU-20401;	0.00028741	0	0	0	0	0	0.00316151	0	0	0	0	0
DADA_1031	SWARM_1031	97.8339	Bacteria;Cyanobacteria;Oxyphotobacteria;Nostocales;Rubidibacteraceae;Dactylococcopsis PCC-8305;	0.000502955	0	0	0	0	0	0	0	0	0	0	0.0055325
DADA_279	SWARM_279	98.2332	Bacteria;Cyanobacteria;Oxyphotobacteria;Nostocales;Rubidibacteraceae;Dactylococcopsis PCC-8305;	0.002694	0.0168359	0	0	0	0	0	0.0127981	0	0	0	0
DADA_377	SWARM_377	97.5779	Bacteria;Cyanobacteria;Oxyphotobacteria;Nostocales;Rubidibacteraceae;Dactylococcopsis PCC-8305;	0.00218073	0	0.023988	0	0	0	0	0	0	0	0	0
DADA_554	SWARM_554	97.4729	Bacteria;Cyanobacteria;Oxyphotobacteria;Nostocales;Rubidibacteraceae;Dactylococcopsis PCC-8305;	0.00142506	0	0	0	0	0	0	0	0.0156757	0	0	0
DADA_676	SWARM_676	97.8873	Bacteria;Cyanobacteria;Oxyphotobacteria;Nostocales;Rubidibacteraceae;Dactylococcopsis PCC-8305;	0.00106952	0	0	0	0	0.0117647	0	0	0	0	0	0
DADA_1803	SWARM_1803	94.3463	Bacteria;Cyanobacteria;Oxyphotobacteria;Phormidesmiales;Nodosilineaceae;uncultured;	6.24805e-05	0	0	0	0	0	0.000687285	0	0	0	0	0
DADA_1637	SWARM_1637	92.2262	Bacteria;Deinococcus-Thermus;Deinococci;Deinococcales;Trueperaceae;Truepera;	0.000128797	0	0	0	0	0	0	0.00141677	0	0	0	0
DADA_1768	SWARM_1768	95.0355	Bacteria;Deinococcus-Thermus;Deinococci;Deinococcales;Trueperaceae;Truepera;	7.49766e-05	0	0	0	0	0	0.000824742	0	0	0	0	0
DADA_952	SWARM_952	83.3922	Bacteria;Fibrobacteres;Fibrobacteria;Fibrobacterales;	0.000581469	0	0	0	0	0	0	0	0	0	0.00639616	0
DADA_910	SWARM_910	83.1034	Bacteria;Fibrobacteres;Fibrobacteria;Fibrobacterales;09D2Z48;	0.000637301	0	0	0	0	0	0.00701031	0	0	0	0	0
DADA_795	SWARM_795	95.3571	Bacteria;Firmicutes;Clostridia;Clostridiales;Clostridiaceae 3;	0.000808081	0	0	0.00888889	0	0	0	0	0	0	0	0
DADA_954	SWARM_954	94.0298	Bacteria;Firmicutes;Clostridia;Clostridiales;Clostridiaceae 3;	0.000580017	0	0	0	0.00638018	0	0	0	0	0	0	0
DADA_1044	SWARM_1044	90.0735	Bacteria;Firmicutes;Clostridia;Clostridiales;Clostridiaceae 3;uncultured;	0.000487348	0	0	0	0	0	0.00536082	0	0	0	0	0
DADA_614	SWARM_1051	87.0175	Bacteria;Halanaerobiaeota;Halanaerobiia;Halanaerobiales;Halanaerobiaceae;Halanaerobium;	0.00123224	0	0	0	0	0	0	0	0	0	0	0.0135546
DADA_1290	SWARM_1290	83.7456	Bacteria;Halanaerobiaeota;Halanaerobiia;Halanaerobiales;Halanaerobiaceae;Halanaerobium;	0.000301773	0	0	0	0	0	0	0	0	0	0	0.0033195
DADA_1847	SWARM_1847	84.4765	Bacteria;Halanaerobiaeota;Halanaerobiia;Halanaerobiales;Halanaerobiaceae;Halarsenatibacter;	5.02955e-05	0	0	0	0	0	0	0	0	0	0	0.00055325
DADA_1773	SWARM_1773	87.2792	Bacteria;Halanaerobiaeota;Halanaerobiia;Halanaerobiales;Halobacteroidaceae;Orenia;	7.26837e-05	0	0	0	0	0	0	0	0	0	0.00079952	0
DADA_1126	SWARM_1126	87.4552	Bacteria;Halanaerobiaeota;Halanaerobiia;Halanaerobiales;Halobacteroidaceae;uncultured;	0.000412371	0	0	0	0	0	0.00453608	0	0	0	0	0
DADA_1129	SWARM_1129	84.8592	Bacteria;Halanaerobiaeota;Halanaerobiia;Halanaerobiales;Halobacteroidaceae;uncultured;	0.000409424	0	0	0	0.00450366	0	0	0	0	0	0	0
DADA_1805	SWARM_1805	94.6619	Bacteria;Latescibacteria;	6.21601e-05	0	0	0.000683761	0	0	0	0	0	0	0	0
DADA_1698	SWARM_1698	88.3212	Bacteria;Planctomycetes;Phycisphaerae;Phycisphaerales;Phycisphaeraceae;SM1A02;	0.000100591	0	0	0	0	0	0	0	0	0	0	0.0011065
DADA_1875	SWARM_1875	89.0511	Bacteria;Planctomycetes;Phycisphaerae;Phycisphaerales;Phycisphaeraceae;uncultured;	3.8639e-05	0	0	0	0	0	0	0.00042503	0	0	0	0
DADA_1873	SWARM_1873	90.1786	Bacteria;Planctomycetes;Planctomycetacia;Isosphaerales;Isosphaeraceae;uncultured;	3.95515e-05	0	0	0	0	0	0	0	0	0.000435066	0	0
DADA_1439	SWARM_1439	92.2535	Bacteria;Planctomycetes;Planctomycetacia;Pirellulales;Pirellulaceae;Pir4 lineage;	0.000221771	0	0	0	0.00243948	0	0	0	0	0	0	0
DADA_1127	SWARM_1127	94.1176	Bacteria;Planctomycetes;Planctomycetacia;Pirellulales;Pirellulaceae;Rhodopirellula;	0.000412371	0	0	0	0	0	0.00453608	0	0	0	0	0
DADA_1566	SWARM_1566	94.6188	Bacteria;Planctomycetes;Planctomycetacia;Pirellulales;Pirellulaceae;Rhodopirellula;	0.000158206	0	0	0	0	0	0	0	0	0.00174027	0	0
DADA_609	SWARM_609	94.964	Bacteria;Planctomycetes;Planctomycetacia;Pirellulales;Pirellulaceae;Rhodopirellula;	0.0012432	0	0	0.0136752	0	0	0	0	0	0	0	0
DADA_747	SWARM_747	95.0704	Bacteria;Planctomycetes;Planctomycetacia;Pirellulales;Pirellulaceae;Rhodopirellula;	0.000899719	0	0	0	0	0	0.00989691	0	0	0	0	0
DADA_913	SWARM_913	96.1131	Bacteria;Planctomycetes;Planctomycetacia;Pirellulales;Pirellulaceae;Rhodopirellula;	0.000631195	0	0	0	0.00694314	0	0	0	0	0	0	0
DADA_996	SWARM_996	96.4789	Bacteria;Planctomycetes;Planctomycetacia;Pirellulales;Pirellulaceae;Rhodopirellula;	0.000528103	0	0	0	0	0	0	0	0	0	0	0.00580913
DADA_1075	SWARM_1075	84.8592	Bacteria;Planctomycetes;vadinHA49;	0.000454273	0	0	0	0	0	0	0	0	0	0.004997	0
DADA_1722	SWARM_1722	85.8621	Bacteria;Planctomycetes;vadinHA49;	9.08546e-05	0	0	0	0	0	0	0	0	0	0.0009994	0
DADA_1802	SWARM_1802	77.0318	Bacteria;Planctomycetes;vadinHA49;	6.24805e-05	0	0	0	0	0	0.000687285	0	0	0	0	0
DADA_431	SWARM_431	95.4225	Bacteria;Proteobacteria;Alphaproteobacteria;Alphaproteobacteria Incertae Sedis;Unknown Family;	0.0018648	0	0	0.0205128	0	0	0	0	0	0	0	0
DADA_752	SWARM_752	95.2555	Bacteria;Proteobacteria;Alphaproteobacteria;Alphaproteobacteria Incertae Sedis;Unknown Family;	0.000887084	0	0	0	0.00975793	0	0	0	0	0	0	0
DADA_1068	SWARM_1068	90.1408	Bacteria;Proteobacteria;Alphaproteobacteria;Alphaproteobacteria Incertae Sedis;Unknown Family;uncultured;	0.00046141	0.00507551	0	0	0	0	0	0	0	0	0	0
DADA_1306	SWARM_1306	89.1051	Bacteria;Proteobacteria;Alphaproteobacteria;Alphaproteobacteria Incertae Sedis;Unknown Family;uncultured;	0.000291939	0	0	0	0	0	0	0.00321133	0	0	0	0
DADA_1391	SWARM_1391	89.7526	Bacteria;Proteobacteria;Alphaproteobacteria;Alphaproteobacteria Incertae Sedis;Unknown Family;uncultured;	0.0002457	0	0	0	0	0	0	0	0.0027027	0	0	0
DADA_1667	SWARM_1667	91.2587	Bacteria;Proteobacteria;Alphaproteobacteria;Alphaproteobacteria Incertae Sedis;Unknown Family;uncultured;	0.000118654	0	0	0	0	0	0	0	0	0.0013052	0	0
DADA_816	SWARM_816	90.3114	Bacteria;Proteobacteria;Alphaproteobacteria;Alphaproteobacteria Incertae Sedis;Unknown Family;uncultured;	0.000774479	0	0	0	0	0.00851927	0	0	0	0	0	0
DADA_1619	SWARM_1619	94.198	Bacteria;Proteobacteria;Alphaproteobacteria;Elsterales;uncultured;	0.000136295	0	0.00149925	0	0	0	0	0	0	0	0	0
DADA_1614	SWARM_1614	89.3993	Bacteria;Proteobacteria;Alphaproteobacteria;Micavibrionales;	0.000137383	0	0	0	0	0	0	0.00151122	0	0	0	0
DADA_1699	SWARM_1699	88.3019	Bacteria;Proteobacteria;Alphaproteobacteria;Micavibrionales;	9.99688e-05	0	0	0	0	0	0.00109966	0	0	0	0	0
DADA_1520	SWARM_1520	88.5305	Bacteria;Proteobacteria;Alphaproteobacteria;Micavibrionales;Micavibrionaceae;uncultured;	0.000180063	0.00198069	0	0	0	0	0	0	0	0	0	0
DADA_1567	SWARM_1567	95.8763	Bacteria;Proteobacteria;Alphaproteobacteria;Rhizobiales;Beijerinckiaceae;uncultured;	0.000157555	0.0017331	0	0	0	0	0	0	0	0	0	0
DADA_1070	SWARM_1019	98.6301	Bacteria;Proteobacteria;Alphaproteobacteria;Rhodobacterales;Rhodobacteraceae;	0.000459375	0	0	0	0	0	0	0.00505313	0	0	0	0
DADA_671	SWARM_1019	98.6301	Bacteria;Proteobacteria;Alphaproteobacteria;Rhodobacterales;Rhodobacteraceae;	0.00108108	0	0	0	0	0	0	0	0.0118919	0	0	0
DADA_295	SWARM_295	98.9051	Bacteria;Proteobacteria;Alphaproteobacteria;Rhodobacterales;Rhodobacteraceae;	0.00259302	0	0	0	0.0285232	0	0	0	0	0	0	0
DADA_638	SWARM_638	98.5866	Bacteria;Proteobacteria;Alphaproteobacteria;Rhodobacterales;Rhodobacteraceae;	0.00114699	0	0	0	0	0	0	0	0	0.0126169	0	0
DADA_181	SWARM_181	98.2877	Bacteria;Proteobacteria;Alphaproteobacteria;Rhodobacterales;Rhodobacteraceae;Mameliella;	0.0040404	0	0	0.0444444	0	0	0	0	0	0	0	0
DADA_219	SWARM_219	98.9399	Bacteria;Proteobacteria;Alphaproteobacteria;Rhodobacterales;Rhodobacteraceae;Tropicimonas;	0.00336145	0	0	0	0	0	0.0369759	0	0	0	0	0
DADA_245	SWARM_245	98.5866	Bacteria;Proteobacteria;Alphaproteobacteria;Rhodobacterales;Rhodobacteraceae;Tropicimonas;	0.00301773	0	0	0	0	0	0	0	0	0	0	0.033195
DADA_474	SWARM_474	95.3571	Bacteria;Proteobacteria;Alphaproteobacteria;Rhodobacterales;Rhodobacteraceae;uncultured;	0.00170807	0	0	0	0	0	0	0	0	0	0.0187887	0
DADA_1535	SWARM_1535	97.5352	Bacteria;Proteobacteria;Alphaproteobacteria;Rhodospirillales;Rhodospirillaceae;Caenispirillum;	0.000176034	0	0	0	0	0	0	0	0	0	0	0.00193638
DADA_12	SWARM_12	99.2933	Bacteria;Proteobacteria;Alphaproteobacteria;Rhodovibrionales;Fodinicurvataceae;Rhodovibrio;	0.0332776	0.10671	0	0	0	0.0868154	0	0.01634	0	0.156189	0	0
DADA_18	SWARM_12	99.2933	Bacteria;Proteobacteria;Alphaproteobacteria;Rhodovibrionales;Fodinicurvataceae;Rhodovibrio;	0.0219306	0	0.194153	0	0	0	0	0.0470838	0	0	0	0
DADA_299	SWARM_12	99.2933	Bacteria;Proteobacteria;Alphaproteobacteria;Rhodovibrionales;Fodinicurvataceae;Rhodovibrio;	0.00258023	0	0	0	0	0	0	0.0283825	0	0	0	0
DADA_35	SWARM_12	99.2933	Bacteria;Proteobacteria;Alphaproteobacteria;Rhodovibrionales;Fodinicurvataceae;Rhodovibrio;	0.0167076	0	0	0	0	0	0	0	0.183784	0	0	0
DADA_507	SWARM_12	99.2933	Bacteria;Proteobacteria;Alphaproteobacteria;Rhodovibrionales;Fodinicurvataceae;Rhodovibrio;	0.001554	0	0	0.017094	0	0	0	0	0	0	0	0
DADA_252	SWARM_252	94.7552	Bacteria;Proteobacteria;Alphaproteobacteria;Rhodovibrionales;Fodinicurvataceae;Rhodovibrio;	0.00296743	0	0	0	0	0	0	0	0	0	0	0.0326418
DADA_578	SWARM_578	95.053	Bacteria;Proteobacteria;Alphaproteobacteria;Rhodovibrionales;Fodinicurvataceae;Rhodovibrio;	0.00134465	0	0	0	0	0	0	0	0	0	0.0147911	0
DADA_600	SWARM_600	99.6169	Bacteria;Proteobacteria;Alphaproteobacteria;Rhodovibrionales;Fodinicurvataceae;Rhodovibrio;	0.00126239	0	0	0	0.0138863	0	0	0	0	0	0	0
DADA_867	SWARM_867	95.7597	Bacteria;Proteobacteria;Alphaproteobacteria;Rhodovibrionales;Fodinicurvataceae;Rhodovibrio;	0.000699781	0	0	0	0	0	0.00769759	0	0	0	0	0
DADA_1200	SWARM_1200	88.7324	Bacteria;Proteobacteria;Alphaproteobacteria;Thalassobaculales;uncultured;	0.000362387	0	0	0	0	0	0.00398625	0	0	0	0	0
DADA_1817	SWARM_1817	89.3103	Bacteria;Proteobacteria;Alphaproteobacteria;Thalassobaculales;uncultured;	5.93272e-05	0	0	0	0	0	0	0	0	0.0006526	0	0
DADA_1898	SWARM_1898	90.8714	Bacteria;Proteobacteria;Alphaproteobacteria;Thalassobaculales;uncultured;	3.37617e-05	0.000371379	0	0	0	0	0	0	0	0	0	0
DADA_912	SWARM_912	91.1661	Bacteria;Proteobacteria;Alphaproteobacteria;Thalassobaculales;uncultured;	0.000635982	0	0	0	0	0	0	0	0	0	0.0069958	0
DADA_1137	SWARM_1137	90.2098	Bacteria;Proteobacteria;Alphaproteobacteria;uncultured;	0.000402364	0	0	0	0	0	0	0	0	0	0	0.004426
DADA_289	SWARM_334	90.5263	Bacteria;Proteobacteria;Alphaproteobacteria;uncultured;	0.00261661	0	0	0	0	0	0	0	0	0	0.0287827	0
DADA_334	SWARM_334	90.5263	Bacteria;Proteobacteria;Alphaproteobacteria;uncultured;	0.00241175	0	0	0	0	0	0.0265292	0	0	0	0	0
DADA_562	SWARM_562	90.5594	Bacteria;Proteobacteria;Alphaproteobacteria;uncultured;	0.00139886	0	0	0	0.0153875	0	0	0	0	0	0	0
DADA_736	SWARM_736	90.106	Bacteria;Proteobacteria;Alphaproteobacteria;uncultured;	0.000932401	0	0	0.0102564	0	0	0	0	0	0	0	0
DADA_1874	SWARM_1874	92.5795	Bacteria;Proteobacteria;Deltaproteobacteria;Bdellovibrionales;Bacteriovoracaceae;Peredibacter;	3.8639e-05	0	0	0	0	0	0	0.00042503	0	0	0	0
DADA_1050	SWARM_1050	90.1408	Bacteria;Proteobacteria;Deltaproteobacteria;Bradymonadales;Bradymonadaceae;	0.000479439	0	0	0	0	0.00527383	0	0	0	0	0	0
DADA_1693	SWARM_1050	90.1408	Bacteria;Proteobacteria;Deltaproteobacteria;Bradymonadales;Bradymonadaceae;	0.000103037	0	0	0	0	0	0	0.00113341	0	0	0	0
DADA_486	SWARM_1050	90.1408	Bacteria;Proteobacteria;Deltaproteobacteria;Bradymonadales;Bradymonadaceae;	0.00164139	0	0	0	0	0	0	0	0	0.0180553	0	0
DADA_1183	SWARM_1183	88.3212	Bacteria;Proteobacteria;Deltaproteobacteria;Bradymonadales;Bradymonadaceae;	0.000374813	0	0.00412294	0	0	0	0	0	0	0	0	0
DADA_1223	SWARM_1223	88.968	Bacteria;Proteobacteria;Deltaproteobacteria;Bradymonadales;Bradymonadaceae;	0.00034188	0	0	0.00376068	0	0	0	0	0	0	0	0
DADA_1336	SWARM_1336	89.2193	Bacteria;Proteobacteria;Deltaproteobacteria;Bradymonadales;Bradymonadaceae;	0.000276625	0	0	0	0	0	0	0	0	0	0	0.00304288
DADA_1375	SWARM_1375	86.2191	Bacteria;Proteobacteria;Deltaproteobacteria;Bradymonadales;Bradymonadaceae;	0.0002533	0	0	0	0	0	0	0.0027863	0	0	0	0
DADA_1496	SWARM_1496	86.3309	Bacteria;Proteobacteria;Deltaproteobacteria;Bradymonadales;Bradymonadaceae;	0.000191316	0.00210448	0	0	0	0	0	0	0	0	0	0
DADA_1647	SWARM_1647	89.4161	Bacteria;Proteobacteria;Deltaproteobacteria;Bradymonadales;Bradymonadaceae;	0.000125739	0	0	0	0	0	0	0	0	0	0	0.00138313
DADA_306	SWARM_306	88.6926	Bacteria;Proteobacteria;Deltaproteobacteria;Bradymonadales;Bradymonadaceae;	0.00253992	0	0	0	0	0	0	0	0	0	0	0.0279391
DADA_553	SWARM_553	89.4942	Bacteria;Proteobacteria;Deltaproteobacteria;Bradymonadales;Bradymonadaceae;	0.00142506	0	0	0	0	0	0	0	0.0156757	0	0	0
DADA_1054	SWARM_1054	92.5532	Bacteria;Proteobacteria;Deltaproteobacteria;Desulfarculales;Desulfarculaceae;Desulfocarbo;	0.000477661	0	0	0	0.00525427	0	0	0	0	0	0	0
DADA_1382	SWARM_1382	91.6376	Bacteria;Proteobacteria;Deltaproteobacteria;Desulfarculales;Desulfarculaceae;Desulfocarbo;	0.000249922	0	0	0	0	0	0.00274914	0	0	0	0	0
DADA_1676	SWARM_1676	94.3262	Bacteria;Proteobacteria;Deltaproteobacteria;Desulfobacterales;Desulfobacteraceae;	0.000112465	0	0	0	0	0	0.00123711	0	0	0	0	0
DADA_404	SWARM_404	96.0574	Bacteria;Proteobacteria;Deltaproteobacteria;Desulfobacterales;Desulfobacteraceae;uncultured;	0.00203514	0	0	0	0	0	0	0	0	0	0.0223866	0
DADA_516	SWARM_516	96.5909	Bacteria;Proteobacteria;Deltaproteobacteria;Desulfobacterales;Desulfobacteraceae;uncultured;	0.00153401	0	0	0	0	0	0	0	0	0	0	0.0168741
DADA_745	SWARM_745	96.7971	Bacteria;Proteobacteria;Deltaproteobacteria;Desulfobacterales;Desulfobacteraceae;uncultured;	0.000904144	0	0	0	0.00994558	0	0	0	0	0	0	0
DADA_778	SWARM_778	96.5517	Bacteria;Proteobacteria;Deltaproteobacteria;Desulfobacterales;Desulfobacteraceae;uncultured;	0.000837238	0	0	0	0	0	0.00920962	0	0	0	0	0
DADA_779	SWARM_779	98.9399	Bacteria;Proteobacteria;Deltaproteobacteria;Desulfobacterales;Desulfobacteraceae;uncultured;	0.000835862	0	0	0	0	0	0	0	0	0	0.00919448	0
DADA_941	SWARM_941	98.9437	Bacteria;Proteobacteria;Deltaproteobacteria;Desulfobacterales;Desulfobacteraceae;uncultured;	0.000590521	0	0	0.00649573	0	0	0	0	0	0	0	0
DADA_1255	SWARM_1255	93.0556	Bacteria;Proteobacteria;Deltaproteobacteria;Desulfovibrionales;	0.000324127	0	0	0	0.0035654	0	0	0	0	0	0	0
DADA_1032	SWARM_1032	91.5789	Bacteria;Proteobacteria;Deltaproteobacteria;Desulfovibrionales;Desulfohalobiaceae;Desulfovermiculus;	0.000502955	0	0	0	0	0	0	0	0	0	0	0.0055325
DADA_1303	SWARM_1303	90	Bacteria;Proteobacteria;Deltaproteobacteria;Desulfovibrionales;Desulfohalobiaceae;Desulfovermiculus;	0.00029484	0	0	0	0	0	0	0	0.00324324	0	0	0
DADA_1485	SWARM_1485	91.5789	Bacteria;Proteobacteria;Deltaproteobacteria;Desulfovibrionales;Desulfohalobiaceae;Desulfovermiculus;	0.000199938	0	0	0	0	0	0.00219931	0	0	0	0	0
DADA_68	SWARM_171	90.2098	Bacteria;Proteobacteria;Deltaproteobacteria;Desulfovibrionales;Desulfohalobiaceae;Desulfovermiculus;	0.00789596	0	0	0	0.0337774	0	0	0	0	0.0530781	0	0
DADA_82	SWARM_171	90.2098	Bacteria;Proteobacteria;Deltaproteobacteria;Desulfovibrionales;Desulfohalobiaceae;Desulfovermiculus;	0.00686533	0	0	0	0	0	0	0	0	0	0	0.0755187
DADA_91	SWARM_171	90.2098	Bacteria;Proteobacteria;Deltaproteobacteria;Desulfovibrionales;Desulfohalobiaceae;Desulfovermiculus;	0.00730471	0	0	0	0	0	0	0	0	0	0.0803518	0
DADA_283	SWARM_283	90	Bacteria;Proteobacteria;Deltaproteobacteria;Desulfovibrionales;Desulfohalobiaceae;Desulfovermiculus;	0.00266167	0	0	0	0	0	0.0292784	0	0	0	0	0
DADA_305	SWARM_305	90.2098	Bacteria;Proteobacteria;Deltaproteobacteria;Desulfovibrionales;Desulfohalobiaceae;Desulfovermiculus;	0.00254856	0	0	0.0280342	0	0	0	0	0	0	0	0
DADA_572	SWARM_572	92.6941	Bacteria;Proteobacteria;Deltaproteobacteria;Desulfovibrionales;Desulfovibrionaceae;Desulfovibrio;	0.00136282	0	0	0	0	0	0	0	0	0	0.014991	0
DADA_757	SWARM_757	92.3077	Bacteria;Proteobacteria;Deltaproteobacteria;Desulfovibrionales;Desulfovibrionaceae;Desulfovibrio;	0.000872204	0	0	0	0	0	0	0	0	0	0.00959424	0
DADA_1677	SWARM_1677	94.4444	Bacteria;Proteobacteria;Deltaproteobacteria;Myxococcales;	0.000112465	0	0	0	0	0	0.00123711	0	0	0	0	0
DADA_924	SWARM_924	95.3571	Bacteria;Proteobacteria;Deltaproteobacteria;Myxococcales;	0.000617811	0	0	0	0	0	0	0	0	0	0.00679592	0
DADA_1406	SWARM_1406	91.958	Bacteria;Proteobacteria;Deltaproteobacteria;Myxococcales;P3OB-42;	0.000237426	0	0	0	0	0	0.00261168	0	0	0	0	0
DADA_1497	SWARM_1497	89.7887	Bacteria;Proteobacteria;Deltaproteobacteria;Myxococcales;P3OB-42;	0.000191316	0.00210448	0	0	0	0	0	0	0	0	0	0
DADA_772	SWARM_772	96.3303	Bacteria;Proteobacteria;Deltaproteobacteria;Myxococcales;P3OB-42;	0.000854033	0	0	0	0	0	0	0	0	0	0.00939436	0
DADA_1253	SWARM_1253	96.1268	Bacteria;Proteobacteria;Gammaproteobacteria;	0.000324898	0	0	0	0	0	0.00357388	0	0	0	0	0
DADA_718	SWARM_718	96.1131	Bacteria;Proteobacteria;Gammaproteobacteria;	0.000981229	0	0	0	0	0	0	0	0	0	0.0107935	0
DADA_328	SWARM_328	97.5352	Bacteria;Proteobacteria;Gammaproteobacteria;Chromatiales;Chromatiaceae;Halochromatium;	0.00243933	0	0	0	0	0	0	0	0	0	0	0.0268326
DADA_780	SWARM_780	98.2394	Bacteria;Proteobacteria;Gammaproteobacteria;Chromatiales;Chromatiaceae;Halochromatium;	0.000835381	0	0	0	0	0	0	0	0.00918919	0	0	0
DADA_1542	SWARM_1542	91.5493	Bacteria;Proteobacteria;Gammaproteobacteria;Coxiellales;Coxiellaceae;Coxiella;	0.000171729	0	0	0	0	0	0	0.00188902	0	0	0	0
DADA_864	SWARM_864	92.9329	Bacteria;Proteobacteria;Gammaproteobacteria;Ectothiorhodospirales;Ectothiorhodospiraceae;Halofilum;	0.000708666	0	0	0	0	0	0	0	0	0	0.00779532	0
DADA_1038	SWARM_1038	92.9577	Bacteria;Proteobacteria;Gammaproteobacteria;Gammaproteobacteria Incertae Sedis;Unknown Family;uncultured;	0.00049472	0	0	0	0.00544192	0	0	0	0	0	0	0
DADA_532	SWARM_532	93.6396	Bacteria;Proteobacteria;Gammaproteobacteria;Gammaproteobacteria Incertae Sedis;Unknown Family;uncultured;	0.00148372	0	0	0	0	0	0	0	0	0	0	0.0163209
DADA_1365	SWARM_1365	95.8621	Bacteria;Proteobacteria;Gammaproteobacteria;Gammaproteobacteria Incertae Sedis;Unknown Family;Wenzhouxiangella;	0.000262418	0	0	0	0	0	0.0028866	0	0	0	0	0
DADA_1018	SWARM_1018	97.8182	Bacteria;Proteobacteria;Gammaproteobacteria;Nitrococcales;Halorhodospiraceae;Halorhodospira;	0.000511779	0	0	0	0.00562957	0	0	0	0	0	0	0
DADA_1269	SWARM_1269	97.1731	Bacteria;Proteobacteria;Gammaproteobacteria;Nitrococcales;Halorhodospiraceae;Halorhodospira;	0.000312402	0	0	0	0	0	0.00343643	0	0	0	0	0
DADA_740	SWARM_740	98.1884	Bacteria;Proteobacteria;Gammaproteobacteria;Nitrococcales;Halorhodospiraceae;Halorhodospira;	0.000919995	0	0.0101199	0	0	0	0	0	0	0	0	0
DADA_814	SWARM_814	93.3798	Bacteria;Proteobacteria;Gammaproteobacteria;Nitrococcales;Nitrococcaceae;Aquisalimonas;	0.000783699	0	0.00862069	0	0	0	0	0	0	0	0	0
DADA_925	SWARM_925	94.2029	Bacteria;Proteobacteria;Gammaproteobacteria;Oceanospirillales;Alcanivoracaceae;Alcanivorax;	0.000613048	0	0	0	0	0	0	0	0	0.00674353	0	0
DADA_1544	SWARM_1544	93.3824	Bacteria;Proteobacteria;Gammaproteobacteria;Steroidobacterales;Woeseiaceae;	0.000170593	0	0	0	0.00187652	0	0	0	0	0	0	0
DADA_1589	SWARM_1589	93.7729	Bacteria;Proteobacteria;Gammaproteobacteria;Steroidobacterales;Woeseiaceae;	0.000149953	0	0	0	0	0	0.00164948	0	0	0	0	0
DADA_1681	SWARM_1681	90.493	Bacteria;Proteobacteria;Gammaproteobacteria;Thiohalorhabdales;Thiohalorhabdaceae;Thiohalorhabdus;	0.000109025	0	0	0	0	0	0	0	0	0	0.00119928	0
DADA_1530	SWARM_1530	92.2262	Bacteria;Spirochaetes;Leptospirae;Leptospirales;Leptospiraceae;	0.000177982	0	0	0	0	0	0	0	0	0.0019578	0	0
DADA_1056	SWARM_1056	89.5307	Bacteria;Spirochaetes;Spirochaetia;Spirochaetales;Spirochaetaceae;Sediminispirochaeta;	0.000474618	0	0	0	0	0	0	0	0	0.0052208	0	0
DADA_1074	SWARM_1074	91.1972	Bacteria;Spirochaetes;Spirochaetia;Spirochaetales;Spirochaetaceae;Spirochaeta 2;	0.000454842	0	0	0	0	0	0	0	0	0.00500326	0	0
DADA_1087	SWARM_1087	91.2281	Bacteria;Spirochaetes;Spirochaetia;Spirochaetales;Spirochaetaceae;Spirochaeta 2;	0.00044296	0	0.00487256	0	0	0	0	0	0	0	0	0
DADA_1088	SWARM_1088	96.1268	Bacteria;Spirochaetes;Spirochaetia;Spirochaetales;Spirochaetaceae;Spirochaeta 2;	0.000442559	0	0	0	0	0.00486815	0	0	0	0	0	0
DADA_1131	SWARM_1131	88.8087	Bacteria;Spirochaetes;Spirochaetia;Spirochaetales;Spirochaetaceae;Spirochaeta 2;	0.000409424	0	0	0	0.00450366	0	0	0	0	0	0	0
DADA_1207	SWARM_1207	90.4762	Bacteria;Spirochaetes;Spirochaetia;Spirochaetales;Spirochaetaceae;Spirochaeta 2;	0.000356338	0	0	0	0	0	0	0.00391972	0	0	0	0
DADA_1213	SWARM_1213	88.7324	Bacteria;Spirochaetes;Spirochaetia;Spirochaetales;Spirochaetaceae;Spirochaeta 2;	0.000352068	0	0	0	0	0	0	0	0	0	0	0.00387275
DADA_1264	SWARM_1264	90.493	Bacteria;Spirochaetes;Spirochaetia;Spirochaetales;Spirochaetaceae;Spirochaeta 2;	0.000316412	0	0	0	0	0	0	0	0	0.00348053	0	0
DADA_1305	SWARM_1305	96.3899	Bacteria;Spirochaetes;Spirochaetia;Spirochaetales;Spirochaetaceae;Spirochaeta 2;	0.000292602	0.00321862	0	0	0	0	0	0	0	0	0	0
DADA_1335	SWARM_1335	91.0714	Bacteria;Spirochaetes;Spirochaetia;Spirochaetales;Spirochaetaceae;Spirochaeta 2;	0.00027686	0	0	0	0	0	0	0	0	0.00304546	0	0
DADA_1383	SWARM_1383	90.7534	Bacteria;Spirochaetes;Spirochaetia;Spirochaetales;Spirochaetaceae;Spirochaeta 2;	0.000249922	0	0	0	0	0	0.00274914	0	0	0	0	0
DADA_1727	SWARM_1727	90.1408	Bacteria;Spirochaetes;Spirochaetia;Spirochaetales;Spirochaetaceae;Spirochaeta 2;	9.00313e-05	0.000990344	0	0	0	0	0	0	0	0	0	0
DADA_261	SWARM_261	90.2439	Bacteria;Spirochaetes;Spirochaetia;Spirochaetales;Spirochaetaceae;Spirochaeta 2;	0.00286221	0	0.0314843	0	0	0	0	0	0	0	0	0
DADA_381	SWARM_381	88.2759	Bacteria;Spirochaetes;Spirochaetia;Spirochaetales;Spirochaetaceae;Spirochaeta 2;	0.00215556	0	0	0	0	0	0	0	0	0.0237111	0	0
DADA_405	SWARM_405	90.8759	Bacteria;Spirochaetes;Spirochaetia;Spirochaetales;Spirochaetaceae;Spirochaeta 2;	0.0020284	0	0	0	0	0.0223124	0	0	0	0	0	0
DADA_415	SWARM_415	91.7526	Bacteria;Spirochaetes;Spirochaetia;Spirochaetales;Spirochaetaceae;Spirochaeta 2;	0.00195804	0	0	0.0215385	0	0	0	0	0	0	0	0
DADA_423	SWARM_423	92.5795	Bacteria;Spirochaetes;Spirochaetia;Spirochaetales;Spirochaetaceae;Spirochaeta 2;	0.00191316	0.0210448	0	0	0	0	0	0	0	0	0	0
DADA_469	SWARM_469	90.1408	Bacteria;Spirochaetes;Spirochaetia;Spirochaetales;Spirochaetaceae;Spirochaeta 2;	0.00172299	0	0	0	0.0189529	0	0	0	0	0	0	0
DADA_347	SWARM_556	91.1661	Bacteria;Spirochaetes;Spirochaetia;Spirochaetales;Spirochaetaceae;Spirochaeta 2;	0.00233874	0	0	0	0	0	0	0	0	0	0	0.0257261
DADA_556	SWARM_556	91.1661	Bacteria;Spirochaetes;Spirochaetia;Spirochaetales;Spirochaetaceae;Spirochaeta 2;	0.00141733	0	0	0	0	0	0	0	0	0	0.0155906	0
DADA_218	SWARM_598	91.1661	Bacteria;Spirochaetes;Spirochaetia;Spirochaetales;Spirochaetaceae;Spirochaeta 2;	0.00339066	0	0	0	0	0	0	0	0.0372973	0	0	0
DADA_644	SWARM_644	90.9747	Bacteria;Spirochaetes;Spirochaetia;Spirochaetales;Spirochaetaceae;Spirochaeta 2;	0.00113714	0	0	0	0	0	0.0125086	0	0	0	0	0
DADA_789	SWARM_789	92.5795	Bacteria;Spirochaetes;Spirochaetia;Spirochaetales;Spirochaetaceae;Spirochaeta 2;	0.000817691	0	0	0	0	0	0	0	0	0	0.0089946	0
DADA_799	SWARM_799	90.7473	Bacteria;Spirochaetes;Spirochaetia;Spirochaetales;Spirochaetaceae;Spirochaeta 2;	0.000802834	0	0	0	0	0	0	0.00883117	0	0	0	0
DADA_803	SWARM_803	88.3392	Bacteria;Spirochaetes;Spirochaetia;Spirochaetales;Spirochaetaceae;Spirochaeta 2;	0.00079952	0	0	0	0	0	0	0	0	0	0.00879472	0
DADA_878	SWARM_878	90.5454	Bacteria;Spirochaetes;Spirochaetia;Spirochaetales;Spirochaetaceae;Spirochaeta 2;	0.000678989	0	0	0	0	0	0	0	0	0	0	0.00746888
DADA_956	SWARM_956	90.8127	Bacteria;Spirochaetes;Spirochaetia;Spirochaetales;Spirochaetaceae;Spirochaeta 2;	0.000575292	0	0	0	0	0	0	0.00632822	0	0	0	0
DADA_1300	SWARM_1300	83.2117	Bacteria;Spirochaetes;V2072-189E03;	0.000296636	0	0	0	0	0	0	0	0	0.003263	0	0
DADA_1345	SWARM_1345	81.2721	Bacteria;WS1;	0.000272564	0	0	0	0	0	0	0	0	0	0.0029982	0
DADA_1483	SWARM_1483	93.2862	Bacteria;WS1;	0.000201182	0	0	0	0	0	0	0	0	0	0	0.002213
DADA_1518	SWARM_1518	89.6797	Bacteria;Zixibacteria;	0.000181709	0	0	0	0	0	0	0	0	0	0.0019988	0
DADA_1141	SWARM_1141	86.121	Unclassified;	0.00039976	0	0	0	0	0	0	0	0	0	0.00439736	0
DADA_1197	SWARM_1197	85.2113	Unclassified;	0.000363418	0	0	0	0	0	0	0	0	0	0.0039976	0
DADA_1366	SWARM_1201	79.2253	Unclassified;	0.000261887	0	0	0	0	0	0	0.00288076	0	0	0	0
DADA_1249	SWARM_1249	79.8611	Unclassified;	0.000326363	0.00359	0	0	0	0	0	0	0	0	0	0
DADA_1285	SWARM_1285	90.9747	Unclassified;	0.000306665	0	0.00337331	0	0	0	0	0	0	0	0	0
DADA_1333	SWARM_1333	69.6864	Unclassified;	0.00027686	0	0	0	0	0	0	0	0	0.00304546	0	0
DADA_1343	SWARM_1343	88.5017	Unclassified;	0.000272591	0	0.0029985	0	0	0	0	0	0	0	0	0
DADA_1344	SWARM_1344	91.3194	Unclassified;	0.000272591	0	0.0029985	0	0	0	0	0	0	0	0	0
DADA_1368	SWARM_1368	81.338	Unclassified;	0.00025884	0.00284724	0	0	0	0	0	0	0	0	0	0
DADA_1370	SWARM_1370	83.6299	Unclassified;	0.00025816	0	0	0	0	0.00283976	0	0	0	0	0	0
DADA_1374	SWARM_1374	79.7909	Unclassified;	0.0002533	0	0	0	0	0	0	0.0027863	0	0	0	0
DADA_1404	SWARM_1404	90.583	Unclassified;	0.000238517	0	0.00262369	0	0	0	0	0	0	0	0	0
DADA_1430	SWARM_1430	79.6491	Unclassified;	0.000225078	0.00247586	0	0	0	0	0	0	0	0	0	0
DADA_1452	SWARM_1452	84.507	Unclassified;	0.000212434	0	0	0	0	0	0.00233677	0	0	0	0	0
DADA_1541	SWARM_1541	82.6855	Unclassified;	0.000171729	0	0	0	0	0	0	0.00188902	0	0	0	0
DADA_1565	SWARM_1565	90.106	Unclassified;	0.000158849	0	0	0	0	0	0	0.00174734	0	0	0	0
DADA_1588	SWARM_1588	70.1389	Unclassified;	0.000149953	0	0	0	0	0	0.00164948	0	0	0	0	0
DADA_1613	SWARM_1613	89.8246	Unclassified;	0.000137457	0	0	0	0	0	0.00151203	0	0	0	0	0
DADA_1618	SWARM_1618	90.1408	Unclassified;	0.000136475	0	0	0	0.00150122	0	0	0	0	0	0	0
DADA_1639	SWARM_1639	90.4594	Unclassified;	0.000127196	0	0	0	0	0	0	0	0	0	0.00139916	0
DADA_1649	SWARM_1649	69.1228	Unclassified;	0.00012432	0	0	0.00136752	0	0	0	0	0	0	0	0
DADA_1694	SWARM_1694	68.4028	Unclassified;	0.000102356	0	0	0	0.00112591	0	0	0	0	0	0	0
DADA_1695	SWARM_1695	77.7003	Unclassified;	0.000102222	0	0.00112444	0	0	0	0	0	0	0	0	0
DADA_1696	SWARM_1696	75.0877	Unclassified;	0.000102222	0	0.00112444	0	0	0	0	0	0	0	0	0
DADA_1700	SWARM_1700	88.5017	Unclassified;	9.88787e-05	0	0	0	0	0	0	0	0	0.00108767	0	0
DADA_1702	SWARM_1702	81.8182	Unclassified;	9.88787e-05	0	0	0	0	0	0	0	0	0.00108767	0	0
DADA_1725	SWARM_1725	87.9859	Unclassified;	9.01578e-05	0	0	0	0	0	0	0.000991736	0	0	0	0
DADA_1766	SWARM_1766	85.5634	Unclassified;	7.54432e-05	0	0	0	0	0	0	0	0	0	0	0.000829876
DADA_1767	SWARM_1767	81.338	Unclassified;	7.54432e-05	0	0	0	0	0	0	0	0	0	0	0.000829876
DADA_1770	SWARM_1770	90.8759	Unclassified;	7.49766e-05	0	0	0	0	0	0.000824742	0	0	0	0	0
DADA_1788	SWARM_1788	85.2632	Unclassified;	6.81477e-05	0	0.000749625	0	0	0	0	0	0	0	0	0
DADA_1816	SWARM_1816	84.1924	Unclassified;	5.93272e-05	0	0	0	0	0	0	0	0	0.0006526	0	0
DADA_1827	SWARM_1827	69.4737	Unclassified;	5.62696e-05	0.000618965	0	0	0	0	0	0	0	0	0	0
DADA_1838	SWARM_1838	64.6643	Unclassified;	5.15187e-05	0	0	0	0	0	0	0.000566706	0	0	0	0
DADA_1840	SWARM_1840	72.4739	Unclassified;	5.11779e-05	0	0	0	0.000562957	0	0	0	0	0	0	0
DADA_1841	SWARM_1841	85.1449	Unclassified;	5.11779e-05	0	0	0	0.000562957	0	0	0	0	0	0	0
DADA_1844	SWARM_1844	78.9655	Unclassified;	5.02955e-05	0	0	0	0	0	0	0	0	0	0	0.00055325
DADA_1845	SWARM_1845	82.5784	Unclassified;	5.02955e-05	0	0	0	0	0	0	0	0	0	0	0.00055325
DADA_1846	SWARM_1846	70.9343	Unclassified;	5.02955e-05	0	0	0	0	0	0	0	0	0	0	0.00055325
DADA_1918	SWARM_1918	85.5596	Unclassified;	2.49922e-05	0	0	0	0	0	0.000274914	0	0	0	0	0
DADA_206	SWARM_206	91.0653	Unclassified;	0.00357776	0	0.0393553	0	0	0	0	0	0	0	0	0
DADA_389	SWARM_389	91.0653	Unclassified;	0.00207645	0	0	0	0	0	0	0	0	0.022841	0	0
DADA_493	SWARM_493	91.5789	Unclassified;	0.00160946	0	0	0	0	0	0	0	0	0	0	0.017704
DADA_584	SWARM_584	90.8451	Unclassified;	0.00132648	0	0	0	0	0	0	0	0	0	0.0145912	0
DADA_596	SWARM_596	74.5645	Unclassified;	0.00127428	0	0	0.0140171	0	0	0	0	0	0	0	0
DADA_696	SWARM_696	93.1272	Unclassified;	0.00102468	0	0	0	0	0	0.0112715	0	0	0	0	0
DADA_776	SWARM_776	91.1972	Unclassified;	0.000841473	0	0	0	0	0	0	0.0092562	0	0	0	0
DADA_836	SWARM_836	86.3014	Unclassified;	0.000731504	0.00804655	0	0	0	0	0	0	0	0	0	0
DADA_853	SWARM_853	89.4515	Unclassified;	0.000716491	0	0	0	0.0078814	0	0	0	0	0	0	0
DADA_877	SWARM_877	78.9091	Unclassified;	0.000681477	0	0.00749625	0	0	0	0	0	0	0	0	0
DADA_95	SWARM_95	89.8246	Unclassified;	0.00712531	0	0	0	0	0	0	0	0.0783784	0	0	0
DADA_964	SWARM_964	86.1702	Unclassified;	0.000566706	0	0	0	0	0	0	0.00623377	0	0	0	0

## Sheet: Taxonomy_relative
Taxonomy_LCA_SILVA	MAX	AVERAGE	II_0	II_1	II_2	II_3	III_0	III_3	V_0	V_1	V_2	V_3	V_4
Archaea;Asgardaeota;Lokiarchaeia;	0.0145912	0.00138896	0	0	0	0	0	0.000687285	0	0	0	0.0145912	0
Archaea;Euryarchaeota;Halobacteria;Halobacteriales;	0.325355	0.0847288	0.120079	0.0393553	0	0.0668043	0.325355	0.0604811	0.1251	0.0713514	0.0247988	0.059964	0.0387275
Archaea;Euryarchaeota;Halobacteria;Halobacteriales;Halococcaceae;Halococcus;	0.0273859	0.00546356	0	0.0176162	0	0	0	0.00329897	0.00396694	0	0.00783119	0	0.0273859
Archaea;Euryarchaeota;Halobacteria;Halobacteriales;Haloferacaceae;	0.0985409	0.0249697	0	0	0	0.075061	0	0.0845361	0.0165289	0	0	0.0985409	0
Archaea;Euryarchaeota;Halobacteria;Halobacteriales;Haloferacaceae;A07HB70;	0.0119953	0.00109048	0	0	0	0	0	0	0.0119953	0	0	0	0
Archaea;Euryarchaeota;Halobacteria;Halobacteriales;Haloferacaceae;Halobellus;	0.0635058	0.015111	0.0635058	0	0	0	0	0.0474227	0.027013	0	0.0282793	0	0
Archaea;Euryarchaeota;Halobacteria;Halobacteriales;Haloferacaceae;Haloplanus;	0.171825	0.0581748	0.171825	0.0277361	0.0834188	0.0895102	0	0.0798625	0.116269	0	0.0367631	0.0137917	0.0207469
Archaea;Euryarchaeota;Halobacteria;Halobacteriales;Haloferacaceae;Halorubellus;	0.00594595	0.000540541	0	0	0	0	0	0	0	0.00594595	0	0	0
Archaea;Euryarchaeota;Halobacteria;Halobacteriales;Haloferacaceae;Halorubrum;	0.0165883	0.00379026	0.0165883	0.00712144	0	0	0	0	0.0112869	0	0.00369806	0.0029982	0
Archaea;Euryarchaeota;Halobacteria;Halobacteriales;Haloferacaceae;Halorussus;	0.0393127	0.00357388	0	0	0	0	0	0.0393127	0	0	0	0	0
Archaea;Euryarchaeota;Halobacteria;Halobacteriales;Haloferacaceae;Natronorubrum;	0.0108696	0.000988142	0	0.0108696	0	0	0	0	0	0	0	0	0
Archaea;Euryarchaeota;Halobacteria;Halobacteriales;Haloferacaceae;Salinarchaeum;	0.0910795	0.00827995	0	0.0910795	0	0	0	0	0	0	0	0	0
Archaea;Euryarchaeota;Halobacteria;Halobacteriales;Haloferacaceae;Salinigranum;	0.255043	0.134653	0	0.192279	0.255043	0.17189	0.159026	0.159588	0.123684	0.121622	0.0572112	0.0607635	0.180083
Archaea;Euryarchaeota;Halobacteria;Halobacteriales;Halomicrobiaceae;	0.0297436	0.00570104	0	0	0.0297436	0.00450366	0	0	0.00576151	0.0227027	0	0	0
Archaea;Euryarchaeota;Halobacteria;Halobacteriales;Halomicrobiaceae;Haloarcula;	0.00184179	0.000167436	0	0	0	0	0	0	0.00184179	0	0	0	0
Archaea;Euryarchaeota;Halobacteria;Halobacteriales;Halomicrobiaceae;Halomicroarcula;	0.00478632	0.00043512	0	0	0.00478632	0	0	0	0	0	0	0	0
Archaea;Euryarchaeota;Halobacteria;Halobacteriales;Halomicrobiaceae;Halomicrobium;	0.00414938	0.000377216	0	0	0	0	0	0	0	0	0	0	0.00414938
Archaea;Euryarchaeota;Halobacteria;Halobacteriales;Halomicrobiaceae;Halorientalis;	0.0251546	0.00418037	0	0	0	0.0208294	0	0.0251546	0	0	0	0	0
Archaea;Euryarchaeota;Halobacteria;Halobacteriales;Halomicrobiaceae;Natronomonas;	0.192027	0.067309	0	0.0247376	0.0776068	0.188403	0	0.192027	0.0174262	0	0.0226235	0.178293	0.0392808
Archaea;Euryarchaeota;Halobacteria;Halobacteriales;Halomicrobiaceae;uncultured;	0.00987013	0.000897285	0	0	0	0	0	0	0.00987013	0	0	0	0
Archaea;Hadesarchaeaeota;	0.00165975	0.000150886	0	0	0	0	0	0	0	0	0	0	0.00165975
Archaea;Nanoarchaeaeota;Nanohaloarchaeia;Nanohaloarchaeales;Nanohaloarchaeaceae;Candidatus Nanosalinarum;	0.00094451	8.58645e-05	0	0	0	0	0	0	0.00094451	0	0	0	0
Bacteria;Acidobacteria;Aminicenantia;Aminicenantales;	0.000412371	3.74883e-05	0	0	0	0	0	0.000412371	0	0	0	0	0
Bacteria;Actinobacteria;Acidimicrobiia;Microtrichales;	0.0035654	0.000324127	0	0	0	0.0035654	0	0	0	0	0	0	0
Bacteria;Actinobacteria;Actinobacteria;Propionibacteriales;Nocardioidaceae;Nocardioides;	0.0034188	0.0003108	0	0	0.0034188	0	0	0	0	0	0	0	0
Bacteria;Actinobacteria;Nitriliruptoria;Euzebyales;Euzebyaceae;uncultured;	0.00247423	0.00022493	0	0	0	0	0	0.00247423	0	0	0	0	0
Bacteria;Actinobacteria;Rubrobacteria;Rubrobacterales;Rubrobacteriaceae;Rubrobacter;	0.00420896	0.000382633	0.00420896	0	0	0	0	0	0	0	0	0	0
Bacteria;Aegiribacteria;	0.0019988	0.000256686	0	0	0	0	0	0.000824742	0	0	0	0.0019988	0
Bacteria;Bacteroidetes;Bacteroidia;Bacteroidales;	0.00369806	0.000336188	0	0	0	0	0	0	0	0	0.00369806	0	0
Bacteria;Bacteroidetes;Bacteroidia;Bacteroidales;Marinilabiliaceae;uncultured;	0.13361	0.0315152	0.000990344	0	0.0167521	0.0131357	0	0.0118213	0	0	0.0894061	0.0809514	0.13361
Bacteria;Bacteroidetes;Bacteroidia;Bacteroidales;SB-5;	0.00479712	0.000780082	0	0	0	0	0	0	0	0.00378378	0	0.00479712	0
Bacteria;Bacteroidetes;Bacteroidia;Chitinophagales;uncultured;	0.00224888	0.000204443	0	0.00224888	0	0	0	0	0	0	0	0	0
Bacteria;Bacteroidetes;Bacteroidia;Cytophagales;Amoebophilaceae;Candidatus Amoebophilus;	0.000247586	2.25078e-05	0.000247586	0	0	0	0	0	0	0	0	0	0
Bacteria;Bacteroidetes;Bacteroidia;Cytophagales;Cyclobacteriaceae;	0.00148552	0.000135047	0.00148552	0	0	0	0	0	0	0	0	0	0
Bacteria;Bacteroidetes;Bacteroidia;Cytophagales;Flammeovirgaceae;Luteivirga;	0.00136172	0.000123793	0.00136172	0	0	0	0	0	0	0	0	0	0
Bacteria;Bacteroidetes;Bacteroidia;Flavobacteriales;Cryomorphaceae;uncultured;	0.00712144	0.000647404	0	0.00712144	0	0	0	0	0	0	0	0	0
Bacteria;Bacteroidetes;Bacteroidia;SM1A07;	0.00148552	0.000212325	0.00148552	0	0	0	0	0	0.000850059	0	0	0	0
Bacteria;Bacteroidetes;Bacteroidia;Sphingobacteriales;	0.0033195	0.000301773	0	0	0	0	0	0	0	0	0	0	0.0033195
Bacteria;Bacteroidetes;Bacteroidia;Sphingobacteriales;E6aC02;	0.00304546	0.000427747	0	0	0	0	0	0	0	0	0.00304546	0	0.00165975
Bacteria;Bacteroidetes;Ignavibacteria;OPB56;	0.00259844	0.000236222	0	0	0	0	0	0	0	0	0	0.00259844	0
Bacteria;Bacteroidetes;Rhodothermia;Balneolales;Balneolaceae;uncultured;	0.00829876	0.000907433	0	0	0	0	0	0	0.000377804	0	0.0013052	0	0.00829876
Bacteria;Bacteroidetes;Rhodothermia;Rhodothermales;Rhodothermaceae;	0.27383	0.133181	0.27383	0.131184	0.0406838	0.149184	0.15497	0.0610309	0.248501	0.124865	0.106374	0.0703578	0.104011
Bacteria;Bacteroidetes;Rhodothermia;Rhodothermales;Rhodothermaceae;Salinibacter;	0.146045	0.0570297	0.120574	0.107946	0	0	0.146045	0	0.0782527	0.0989189	0.00478573	0.0403758	0.0304288
Bacteria;BRC1;	0.0009994	9.08546e-05	0	0	0	0	0	0	0	0	0	0.0009994	0
Bacteria;Chloroflexi;Anaerolineae;Anaerolineales;Anaerolineaceae;uncultured;	0.0125924	0.00159743	0	0	0	0	0	0	0	0	0	0.0125924	0.00497925
Bacteria;Chloroflexi;Anaerolineae;SBR1031;	0.0385769	0.00812754	0	0	0.00136752	0.0150122	0	0.0211684	0	0	0	0.0385769	0.013278
Bacteria;Chloroflexi;Anaerolineae;SBR1031;A4b;	0.000330579	3.00526e-05	0	0	0	0	0	0	0.000330579	0	0	0	0
Bacteria;Chloroflexi;Chloroflexia;Chloroflexales;Chloroflexaceae;Candidatus Chlorothrix;	0.291624	0.083577	0.0300817	0	0.291624	0.00957028	0.0584178	0.00371134	0.020307	0.168108	0.284968	0	0.0525588
Bacteria;Chloroflexi;Chloroflexia;Thermomicrobiales;JG30-KF-CM45;	0.00216216	0.00019656	0	0	0	0	0	0	0	0.00216216	0	0	0
Bacteria;Cyanobacteria;Oxyphotobacteria;Nostocales;	0.0137931	0.00319957	0.00953206	0	0.00478632	0	0.0137931	0	0.00708383	0	0	0	0
Bacteria;Cyanobacteria;Oxyphotobacteria;Nostocales;Coleofasciculaceae;Coleofasciculus PCC-7420;	0.0227027	0.00206388	0	0	0	0	0	0	0	0.0227027	0	0	0
Bacteria;Cyanobacteria;Oxyphotobacteria;Nostocales;Geitlerinemaceae;Geitlerinema PCC-9228;	0.00472255	0.000834464	0.00445655	0	0	0	0	0	0.00472255	0	0	0	0
Bacteria;Cyanobacteria;Oxyphotobacteria;Nostocales;Microcystaceae;Synechocystis BDHKU-20401;	0.00412835	0.000662715	0	0	0	0.00412835	0	0.00316151	0	0	0	0	0
Bacteria;Cyanobacteria;Oxyphotobacteria;Nostocales;Rubidibacteraceae;Dactylococcopsis PCC-8305;	0.023988	0.00787226	0.0168359	0.023988	0	0	0.0117647	0	0.0127981	0.0156757	0	0	0.0055325
Bacteria;Cyanobacteria;Oxyphotobacteria;Phormidesmiales;Nodosilineaceae;uncultured;	0.000687285	6.24805e-05	0	0	0	0	0	0.000687285	0	0	0	0	0
Bacteria;Deinococcus-Thermus;Deinococci;Deinococcales;Trueperaceae;Truepera;	0.00141677	0.000203773	0	0	0	0	0	0.000824742	0.00141677	0	0	0	0
Bacteria;Fibrobacteres;Fibrobacteria;Fibrobacterales;	0.00639616	0.000581469	0	0	0	0	0	0	0	0	0	0.00639616	0
Bacteria;Fibrobacteres;Fibrobacteria;Fibrobacterales;09D2Z48;	0.00701031	0.000637301	0	0	0	0	0	0.00701031	0	0	0	0	0
Bacteria;Firmicutes;Clostridia;Clostridiales;Clostridiaceae 3;	0.00888889	0.0013881	0	0	0.00888889	0.00638018	0	0	0	0	0	0	0
Bacteria;Firmicutes;Clostridia;Clostridiales;Clostridiaceae 3;uncultured;	0.00536082	0.000487348	0	0	0	0	0	0.00536082	0	0	0	0	0
Bacteria;Halanaerobiaeota;Halanaerobiia;Halanaerobiales;Halanaerobiaceae;Halanaerobium;	0.0168741	0.00153401	0	0	0	0	0	0	0	0	0	0	0.0168741
Bacteria;Halanaerobiaeota;Halanaerobiia;Halanaerobiales;Halanaerobiaceae;Halarsenatibacter;	0.00055325	5.02955e-05	0	0	0	0	0	0	0	0	0	0	0.00055325
Bacteria;Halanaerobiaeota;Halanaerobiia;Halanaerobiales;Halobacteroidaceae;Orenia;	0.00079952	7.26837e-05	0	0	0	0	0	0	0	0	0	0.00079952	0
Bacteria;Halanaerobiaeota;Halanaerobiia;Halanaerobiales;Halobacteroidaceae;uncultured;	0.00453608	0.000821795	0	0	0	0.00450366	0	0.00453608	0	0	0	0	0
Bacteria;Latescibacteria;	0.000683761	6.21601e-05	0	0	0.000683761	0	0	0	0	0	0	0	0
Bacteria;Planctomycetes;Phycisphaerae;Phycisphaerales;Phycisphaeraceae;SM1A02;	0.0011065	0.000100591	0	0	0	0	0	0	0	0	0	0	0.0011065
Bacteria;Planctomycetes;Phycisphaerae;Phycisphaerales;Phycisphaeraceae;uncultured;	0.00042503	3.8639e-05	0	0	0	0	0	0	0.00042503	0	0	0	0
Bacteria;Planctomycetes;Planctomycetacia;Isosphaerales;Isosphaeraceae;uncultured;	0.000435066	3.95515e-05	0	0	0	0	0	0	0	0	0.000435066	0	0
Bacteria;Planctomycetes;Planctomycetacia;Pirellulales;Pirellulaceae;Pir4 lineage;	0.00243948	0.000221771	0	0	0	0.00243948	0	0	0	0	0	0	0
Bacteria;Planctomycetes;Planctomycetacia;Pirellulales;Pirellulaceae;Rhodopirellula;	0.014433	0.00387279	0	0	0.0136752	0.00694314	0	0.014433	0	0	0.00174027	0	0.00580913
Bacteria;Planctomycetes;vadinHA49;	0.0059964	0.000607608	0	0	0	0	0	0.000687285	0	0	0	0.0059964	0
Bacteria;Proteobacteria;Alphaproteobacteria;Alphaproteobacteria Incertae Sedis;Unknown Family;	0.0205128	0.00275189	0	0	0.0205128	0.00975793	0	0	0	0	0	0	0
Bacteria;Proteobacteria;Alphaproteobacteria;Alphaproteobacteria Incertae Sedis;Unknown Family;uncultured;	0.00851927	0.00189218	0.00507551	0	0	0	0.00851927	0	0.00321133	0.0027027	0.0013052	0	0
Bacteria;Proteobacteria;Alphaproteobacteria;Elsterales;uncultured;	0.00149925	0.000136295	0	0.00149925	0	0	0	0	0	0	0	0	0
Bacteria;Proteobacteria;Alphaproteobacteria;Micavibrionales;	0.00151122	0.000237352	0	0	0	0	0	0.00109966	0.00151122	0	0	0	0
Bacteria;Proteobacteria;Alphaproteobacteria;Micavibrionales;Micavibrionaceae;uncultured;	0.00198069	0.000180063	0.00198069	0	0	0	0	0	0	0	0	0	0
Bacteria;Proteobacteria;Alphaproteobacteria;Rhizobiales;Beijerinckiaceae;uncultured;	0.0017331	0.000157555	0.0017331	0	0	0	0	0	0	0	0	0	0
Bacteria;Proteobacteria;Alphaproteobacteria;Rhodobacterales;Rhodobacteraceae;	0.0285232	0.00528047	0	0	0	0.0285232	0	0	0.00505313	0.0118919	0.0126169	0	0
Bacteria;Proteobacteria;Alphaproteobacteria;Rhodobacterales;Rhodobacteraceae;Mameliella;	0.0444444	0.0040404	0	0	0.0444444	0	0	0	0	0	0	0	0
Bacteria;Proteobacteria;Alphaproteobacteria;Rhodobacterales;Rhodobacteraceae;Tropicimonas;	0.0369759	0.00637918	0	0	0	0	0	0.0369759	0	0	0	0	0.033195
Bacteria;Proteobacteria;Alphaproteobacteria;Rhodobacterales;Rhodobacteraceae;uncultured;	0.0187887	0.00170807	0	0	0	0	0	0	0	0	0	0.0187887	0
Bacteria;Proteobacteria;Alphaproteobacteria;Rhodospirillales;Rhodospirillaceae;Caenispirillum;	0.00193638	0.000176034	0	0	0	0	0	0	0	0	0	0	0.00193638
Bacteria;Proteobacteria;Alphaproteobacteria;Rhodovibrionales;Fodinicurvataceae;Rhodovibrio;	0.194153	0.0823243	0.10671	0.194153	0.017094	0.0138863	0.0868154	0.00769759	0.0918064	0.183784	0.156189	0.0147911	0.0326418
Bacteria;Proteobacteria;Alphaproteobacteria;Thalassobaculales;uncultured;	0.0069958	0.00109146	0.000371379	0	0	0	0	0.00398625	0	0	0.0006526	0.0069958	0
Bacteria;Proteobacteria;Alphaproteobacteria;uncultured;	0.0287827	0.00776199	0	0	0.0102564	0.0153875	0	0.0265292	0	0	0	0.0287827	0.004426
Bacteria;Proteobacteria;Deltaproteobacteria;Bdellovibrionales;Bacteriovoracaceae;Peredibacter;	0.00042503	3.8639e-05	0	0	0	0	0	0	0.00042503	0	0	0	0
Bacteria;Proteobacteria;Deltaproteobacteria;Bradymonadales;Bradymonadaceae;	0.0323651	0.00775252	0.00210448	0.00412294	0.00376068	0	0.00527383	0	0.00391972	0.0156757	0.0180553	0	0.0323651
Bacteria;Proteobacteria;Deltaproteobacteria;Desulfarculales;Desulfarculaceae;Desulfocarbo;	0.00525427	0.000727583	0	0	0	0.00525427	0	0.00274914	0	0	0	0	0
Bacteria;Proteobacteria;Deltaproteobacteria;Desulfobacterales;Desulfobacteraceae;	0.00123711	0.000112465	0	0	0	0	0	0.00123711	0	0	0	0	0
Bacteria;Proteobacteria;Deltaproteobacteria;Desulfobacterales;Desulfobacteraceae;uncultured;	0.0315811	0.00673692	0	0	0.00649573	0.00994558	0	0.00920962	0	0	0	0.0315811	0.0168741
Bacteria;Proteobacteria;Deltaproteobacteria;Desulfovibrionales;	0.0035654	0.000324127	0	0	0	0.0035654	0	0	0	0	0	0	0
Bacteria;Proteobacteria;Deltaproteobacteria;Desulfovibrionales;Desulfohalobiaceae;Desulfovermiculus;	0.0810512	0.028274	0	0	0.0280342	0.0337774	0	0.0314777	0	0.00324324	0.0530781	0.0803518	0.0810512
Bacteria;Proteobacteria;Deltaproteobacteria;Desulfovibrionales;Desulfovibrionaceae;Desulfovibrio;	0.0245852	0.00223502	0	0	0	0	0	0	0	0	0	0.0245852	0
Bacteria;Proteobacteria;Deltaproteobacteria;Myxococcales;	0.00679592	0.000730276	0	0	0	0	0	0.00123711	0	0	0	0.00679592	0
Bacteria;Proteobacteria;Deltaproteobacteria;Myxococcales;P3OB-42;	0.00939436	0.00128278	0.00210448	0	0	0	0	0.00261168	0	0	0	0.00939436	0
Bacteria;Proteobacteria;Gammaproteobacteria;	0.0107935	0.00130613	0	0	0	0	0	0.00357388	0	0	0	0.0107935	0
Bacteria;Proteobacteria;Gammaproteobacteria;Chromatiales;Chromatiaceae;Halochromatium;	0.0268326	0.00327471	0	0	0	0	0	0	0	0.00918919	0	0	0.0268326
Bacteria;Proteobacteria;Gammaproteobacteria;Coxiellales;Coxiellaceae;Coxiella;	0.00188902	0.000171729	0	0	0	0	0	0	0.00188902	0	0	0	0
Bacteria;Proteobacteria;Gammaproteobacteria;Ectothiorhodospirales;Ectothiorhodospiraceae;Halofilum;	0.00779532	0.000708666	0	0	0	0	0	0	0	0	0	0.00779532	0
Bacteria;Proteobacteria;Gammaproteobacteria;Gammaproteobacteria Incertae Sedis;Unknown Family;uncultured;	0.0163209	0.00197844	0	0	0	0.00544192	0	0	0	0	0	0	0.0163209
Bacteria;Proteobacteria;Gammaproteobacteria;Gammaproteobacteria Incertae Sedis;Unknown Family;Wenzhouxiangella;	0.0028866	0.000262418	0	0	0	0	0	0.0028866	0	0	0	0	0
Bacteria;Proteobacteria;Gammaproteobacteria;Nitrococcales;Halorhodospiraceae;Halorhodospira;	0.0101199	0.00174418	0	0.0101199	0	0.00562957	0	0.00343643	0	0	0	0	0
Bacteria;Proteobacteria;Gammaproteobacteria;Nitrococcales;Nitrococcaceae;Aquisalimonas;	0.00862069	0.000783699	0	0.00862069	0	0	0	0	0	0	0	0	0
Bacteria;Proteobacteria;Gammaproteobacteria;Oceanospirillales;Alcanivoracaceae;Alcanivorax;	0.00674353	0.000613048	0	0	0	0	0	0	0	0	0.00674353	0	0
Bacteria;Proteobacteria;Gammaproteobacteria;Steroidobacterales;Woeseiaceae;	0.00187652	0.000320546	0	0	0	0.00187652	0	0.00164948	0	0	0	0	0
Bacteria;Proteobacteria;Gammaproteobacteria;Thiohalorhabdales;Thiohalorhabdaceae;Thiohalorhabdus;	0.00119928	0.000109025	0	0	0	0	0	0	0	0	0	0.00119928	0
Bacteria;Spirochaetes;Leptospirae;Leptospirales;Leptospiraceae;	0.0019578	0.000177982	0	0	0	0	0	0	0	0	0.0019578	0	0
Bacteria;Spirochaetes;Spirochaetia;Spirochaetales;Spirochaetaceae;Sediminispirochaeta;	0.0052208	0.000474618	0	0	0	0	0	0	0	0	0.0052208	0	0
Bacteria;Spirochaetes;Spirochaetia;Spirochaetales;Spirochaetaceae;Spirochaeta 2;	0.0372973	0.0282826	0.0252538	0.0363568	0.0215385	0.0234566	0.0271805	0.0152577	0.0190791	0.0372973	0.0352404	0.03338	0.0370678
Bacteria;Spirochaetes;V2072-189E03;	0.003263	0.000296636	0	0	0	0	0	0	0	0	0.003263	0	0
Bacteria;WS1;	0.0029982	0.000473746	0	0	0	0	0	0	0	0	0	0.0029982	0.002213
Bacteria;Zixibacteria;	0.0019988	0.000181709	0	0	0	0	0	0	0	0	0	0.0019988	0
Unclassified;	0.0783784	0.0278186	0.0175786	0.0618441	0.0153846	0.0116345	0.00283976	0.0178694	0.0263518	0.0783784	0.0287144	0.0243854	0.0210235
